# Supplementary material for: Persistent lymphopenia is a risk factor for ICU-acquired infections and for death in ICU patients with sustained hypotension at admission
Source: Ann Intensive Care. 2017 Mar 17;7:30. doi: 10.1186/s13613-017-0242-0 (PMC5355405; doi:10.1186/s13613-017-0242-0)
Supplement: Supplementary file 2 — Additional file 2. Details on the model fitting propensity score used. [file 13613_2017_242_MOESM2_ESM.xls]

## Sheet: JOURNAL
ID	center	age	age_older_67y	sex	admission_category	mccabe_score	Chronic_hepatic_failure	chronic_cardiovascular_failure	chronic_respiratory_failure	immunosuppression	long_term_corticoids_use	history_of_chemotherapy	diabete	cardiovascular_SOFA_score	neurological_SOFA_score	liver_SOFA_score	renal_SOFA_score	coagulation_SOFA_score	gastro_protective_drug	antibiotics	corticosteroids	mechanical_ventilation	acute_respiratory_distress_synd	central_veinous_catheter	arterial_catheter	pulmonary_arterial_catheter	temperature	multi_organ_failure	septic_shock	cardiogenic_shock	respiratory_failure	sympt_coma	continuous_monitoring	delay_before_infection	infection	delay_before_death	death	baseline_lymph	non_significant_lymph_increase	iptw_weight_infection	iptw_weight_death
53	A	52.9473	0	Female	Unscheduled surgery	Unscheduled death	0	0	0	0	0	0	0	1	0	0	0	0	1	1	1	1	1	1	1	0	36-39°C	0	1	0	0	0	0	29	0	29	0	Very low class	0	1.20249	1.04864
100	A	74.0726	1	Female	Unscheduled surgery	Death within 5 years	0	0	0	1	0	1	0	1	0	0	0	1	1	1	0	1	0	1	1	0	36-39°C	0	0	0	0	0	0	29	0	29	0	Low class	0	1.21126	1.05987
41	A	82.0753	1	Male	Medical	Unscheduled death	0	0	0	0	0	0	0	0	0	0	0	0	1	1	0	1	1	0	0	0	>39°C	0	1	0	0	0	0	29	0	29	0	Subnormal class	0	1.08915	1.12472
42	A	81.358	1	Male	Unscheduled surgery	Death within 5 years	0	0	0	0	0	0	0	0	0	0	1	0	1	1	0	1	0	1	1	0	36-39°C	0	1	0	0	0	0	29	0	29	0	Low class	0	1.29589	1.13876
44	A	55.5866	0	Female	Unscheduled surgery	Unscheduled death	0	0	0	0	0	0	0	0	0	0	0	0	1	0	0	1	0	1	0	0	>39°C	0	0	0	0	0	1	29	0	29	0	Normal value	0	1.16528	1.02006
45	A	69.1088	1	Male	Medical	Death within 5 years	0	1	0	0	0	0	0	1	0	0	1	0	0	0	0	0	0	1	1	0	36-39°C	0	0	0	0	0	0	3	1	3	1	Low class	0	4.51881	3.29959
46	A	47.5072	0	Male	Unscheduled surgery	Unscheduled death	0	0	0	0	0	0	0	1	0	0	0	0	1	1	0	0	2	1	0	0	36-39°C	0	0	0	1	0	0	6	1	29	0	Normal value	0	2.63076	1.03695
47	A	58.5352	0	Male	Medical	Unscheduled death	0	0	0	0	0	0	0	0	0	0	0	0	1	0	0	0	0	0	0	0	36-39°C	0	0	0	0	0	1	29	0	29	0	Very low class	0	1.07998	1.03655
49	A	46.7023	0	Male	Medical	Unscheduled death	1	0	1	0	0	0	0	1	0	0	0	0	1	1	0	1	0	1	1	0	36-39°C	0	1	0	0	0	0	29	0	29	0	Very low class	0	1.066	1.17857
51	A	77.3032	1	Female	Medical	Unscheduled death	0	0	0	0	0	0	0	1	1	0	0	0	1	1	0	1	0	1	0	0	>39°C	0	0	0	0	1	0	29	0	29	0	Low class	0	1.12353	1.27682
52	A	58.3682	0	Male	Scheduled surgery	Unscheduled death	0	0	0	0	0	0	0	0	0	0	0	0	1	1	0	1	0	1	1	0	36-39°C	0	0	0	0	0	0	29	0	29	0	Low class	0	1.10483	1.04466
55	A	82.6804	1	Female	Medical	Unscheduled death	0	0	0	0	0	0	0	1	0	0	1	0	1	1	0	1	0	1	1	0	36-39°C	0	1	0	0	0	0	29	0	29	0	Normal value	0	1.17829	1.51483
57	A	73.3771	1	Female	Medical	Unscheduled death	0	0	0	0	0	0	0	1	1	0	0	0	1	1	0	1	1	1	0	0	<36°C	0	0	0	0	1	0	9	0	9	1	Low class	0	1.81574	1.64994
59	A	58.5845	0	Male	Medical	Unscheduled death	0	0	0	0	0	0	0	1	0	1	0	1	1	1	1	1	0	1	0	0	36-39°C	0	1	0	0	0	0	23	1	29	0	Low class	0	4.46236	1.41037
58	A	80.7775	1	Female	Medical	Death within 5 years	0	0	1	0	0	0	0	1	0	0	0	0	1	1	1	1	0	1	0	0	36-39°C	0	0	0	0	0	0	11	0	11	1	Low class	1	1.11059	6.36886
62	A	72.3587	1	Male	Scheduled surgery	Unscheduled death	0	0	0	0	0	0	0	1	0	0	1	0	1	1	0	1	1	1	1	0	36-39°C	0	1	0	0	0	0	6	0	6	1	Subnormal class	1	1.22608	4.74149
67	A	71.9973	1	Male	Medical	Death within 5 years	0	1	0	0	0	0	1	0	0	0	1	0	1	0	0	0	0	0	0	0	36-39°C	0	0	1	0	0	0	29	0	29	0	Low class	0	1.27048	1.17024
70	A	55.2088	0	Male	Medical	Unscheduled death	1	0	0	0	0	0	0	1	0	0	1	0	1	1	1	1	3	1	1	1	>39°C	0	1	0	0	0	0	2	0	2	1	Very low class	0	1.16552	1.194
73	A	76.46	1	Female	Medical	Death within 5 years	0	0	0	1	1	0	0	0	0	0	0	0	1	0	1	0	0	1	0	0	36-39°C	0	1	0	0	0	0	29	0	29	0	Very low class	0	1.14077	1.13959
76	A	76.5229	1	Male	Unscheduled surgery	Death within 5 years	0	0	1	0	0	0	0	1	0	0	0	0	0	1	0	1	0	1	1	0	36-39°C	0	1	0	0	0	0	29	0	29	0	Normal value	0	1.27045	1.04544
77	A	50.9514	0	Male	Medical	Death within 1 year	0	1	1	1	0	1	0	1	0	0	0	1	1	1	0	1	0	1	0	0	36-39°C	0	0	1	0	0	0	11	0	11	1	Low class	0	1.50257	2.0089
78	A	79.4689	1	Female	Medical	Death within 5 years	0	0	1	0	0	0	0	0	0	0	0	0	1	1	1	1	0	0	0	0	36-39°C	0	0	0	0	1	0	29	0	29	0	Very low class	0	1.0858	1.05878
79	A	60.8378	0	Female	Scheduled surgery	Death within 5 years	0	0	0	0	0	0	0	1	0	0	1	0	0	1	1	0	0	1	0	0	>39°C	0	0	0	0	0	1	29	0	29	0	Subnormal class	0	1.05173	1.12115
81	A	63.6167	0	Male	Medical	Death within 1 year	0	1	0	0	0	0	1	1	0	0	1	0	1	0	0	0	0	1	0	0	36-39°C	0	0	1	0	0	0	7	0	7	1	Very low class	0	1.48274	1.51592
82	A	54.486	0	Male	Unscheduled surgery	Unscheduled death	0	0	0	0	0	0	1	1	0	0	0	0	1	1	1	1	0	1	1	0	36-39°C	0	1	0	0	0	0	29	0	29	0	Low class	0	1.29443	1.02454
84	A	86.2971	1	Male	Unscheduled surgery	Unscheduled death	0	0	0	0	0	0	0	1	0	0	0	0	1	1	0	1	1	1	1	0	36-39°C	0	0	0	0	0	0	27	1	29	0	Subnormal class	1	4.63828	1.11598
83	A	84.8159	1	Male	Medical	Death within 1 year	0	0	0	0	0	0	1	1	1	0	1	0	1	1	1	1	2	1	1	0	36-39°C	1	0	0	0	0	0	9	0	9	1	Normal value	0	1.55906	1.14289
89	A	54.1848	0	Male	Medical	Unscheduled death	0	1	0	0	0	0	0	1	0	0	0	0	1	1	0	1	0	1	1	1	36-39°C	0	0	0	1	0	0	29	0	29	0	Normal value	0	1.85815	1.30176
90	A	72.8761	1	Male	Medical	Unscheduled death	0	0	1	0	0	0	0	1	0	0	0	0	1	1	0	1	0	1	1	0	36-39°C	0	0	0	0	0	0	29	0	29	0	Normal value	1	1.19042	1.13147
92	A	82.9131	1	Male	Unscheduled surgery	Unscheduled death	0	0	0	0	0	0	1	0	0	0	0	0	1	1	0	0	0	0	0	0	36-39°C	0	1	0	0	0	0	29	0	29	0	Subnormal class	0	1.0741	1.00835
93	A	48.1424	0	Female	Medical	Unscheduled death	0	0	0	0	0	0	0	0	0	0	1	0	0	1	0	0	0	0	0	0	36-39°C	0	0	0	0	0	0	29	0	29	0	Subnormal class	0	1.03402	1.04395
95	A	76.7201	1	Male	Medical	Unscheduled death	0	0	0	0	0	0	0	0	0	0	0	0	1	1	0	0	0	0	0	0	36-39°C	0	0	0	0	0	0	29	0	29	0	Normal value	0	1.04721	1.05555
96	A	58.5243	0	Female	Medical	Unscheduled death	0	0	0	0	0	0	1	1	0	0	0	0	1	1	1	0	0	0	0	0	36-39°C	0	1	0	0	0	0	29	0	29	0	Subnormal class	0	1.04632	1.0256
99	A	85.2895	1	Male	Medical	Unscheduled death	0	0	0	0	0	0	0	1	1	0	1	0	1	0	0	1	0	1	0	0	36-39°C	0	0	0	0	0	0	29	0	29	0	Very low class	0	1.2152	1.93385
101	A	90.2231	1	Female	Medical	Death within 5 years	0	1	1	0	0	0	0	0	0	0	0	0	1	0	0	0	0	0	0	0	36-39°C	0	0	0	0	0	0	29	0	29	0	Very low class	0	1.05802	1.0452
103	A	50.2313	0	Female	Medical	Death within 1 year	0	0	0	1	0	1	0	1	0	0	0	0	0	0	1	1	0	1	0	0	36-39°C	0	0	0	1	0	0	29	0	29	0	Normal value	1	1.264	1.64275
105	A	55.2498	0	Female	Unscheduled surgery	Unscheduled death	0	0	0	0	0	0	0	1	0	0	0	0	1	1	1	1	1	1	1	0	>39°C	0	1	0	0	0	0	29	0	29	0	Low class	0	1.17922	1.05115
106	A	92.5613	1	Female	Medical	Unscheduled death	0	0	0	0	0	0	0	1	0	0	0	0	0	1	1	1	0	1	1	0	>39°C	0	0	0	1	0	0	13	0	13	1	Low class	0	1.17477	3.53454
107	A	60.4545	0	Male	Scheduled surgery	Unscheduled death	0	0	0	0	0	0	1	1	0	0	0	0	1	1	0	1	3	1	1	1	>39°C	0	0	0	0	0	0	8	1	29	0	Low class	0	4.25425	1.16377
108	A	75.4251	1	Male	Medical	Unscheduled death	0	0	0	0	0	0	0	0	0	1	1	0	0	1	0	0	1	0	0	0	36-39°C	0	0	0	1	0	0	24	1	29	0	Low class	0	8.07002	1.29488
110	A	81.2211	1	Male	Medical	Unscheduled death	0	0	0	0	0	0	1	0	0	0	0	0	0	0	0	1	0	0	0	0	36-39°C	0	0	0	0	1	0	29	0	29	0	Low class	0	1.20708	1.04653
112	A	83.6413	1	Male	Medical	Death within 5 years	0	1	1	0	0	0	0	0	0	0	0	0	0	1	0	0	0	0	0	0	36-39°C	0	0	0	0	0	1	29	0	29	0	Very low class	0	1.05367	1.05146
113	A	71.5838	1	Male	Medical	Unscheduled death	0	0	0	0	0	0	0	1	0	0	0	0	0	1	1	1	2	1	1	1	36-39°C	0	0	0	1	0	0	1	0	1	1	Very low class	0	1.85516	1.96903
114	A	74.0452	1	Male	Medical	Unscheduled death	0	1	0	0	0	0	1	0	0	0	0	0	1	0	0	1	3	1	0	0	36-39°C	0	0	0	1	0	0	18	0	18	1	Low class	0	1.9692	5.52019
117	A	55.2279	0	Male	Medical	Death within 5 years	1	0	0	0	0	0	0	1	0	1	1	0	1	1	1	1	0	1	1	0	36-39°C	0	1	0	0	0	0	7	0	7	1	Normal value	1	1.08698	1.37748
119	A	86.642	1	Male	Medical	Unscheduled death	0	0	0	0	0	0	0	1	0	0	0	0	1	1	1	1	3	1	1	0	36-39°C	0	0	0	0	0	0	10	0	10	1	Normal value	1	1.27302	1.90774
118	A	27.3977	0	Male	Medical	Unscheduled death	0	0	0	0	0	0	0	1	0	0	0	0	1	1	0	1	2	1	0	0	>39°C	0	0	0	1	0	0	8	1	29	0	Very low class	0	2.53807	1.12686
120	A	53.6126	0	Female	Medical	Unscheduled death	0	0	1	0	0	0	0	0	0	0	0	0	0	0	0	0	2	0	0	0	36-39°C	0	0	0	1	0	0	9	1	29	0	Low class	0	7.59871	1.02396
122	A	84.3943	1	Female	Unscheduled surgery	Unscheduled death	0	0	0	0	0	0	0	1	0	0	0	0	1	1	1	1	0	1	1	0	36-39°C	0	0	0	0	0	0	6	1	29	0	Subnormal class	1	8.64288	1.08049
125	A	81.6099	1	Male	Medical	Unscheduled death	0	0	0	0	0	0	0	0	0	0	0	0	1	1	0	0	0	1	0	1	36-39°C	0	0	0	1	0	0	10	1	11	1	Low class	0	4.02202	4.99322
126	A	72.835	1	Female	Medical	Unscheduled death	0	0	0	0	0	0	0	1	0	0	0	0	1	1	1	1	1	1	1	0	>39°C	0	0	0	0	1	0	29	0	29	0	Low class	0	1.22579	1.32253
129	A	79.4743	1	Male	Medical	Death within 1 year	0	0	1	0	0	0	0	1	0	0	0	0	1	1	0	1	2	1	1	0	36-39°C	0	0	0	1	0	0	9	1	20	1	Very low class	0	3.29397	1.59716
130	A	75.8385	1	Male	Unscheduled surgery	Unscheduled death	0	0	0	0	0	0	0	1	0	0	1	1	1	1	1	1	1	1	1	0	36-39°C	1	0	0	0	0	0	21	1	29	0	Subnormal class	0	1.68625	1.26149
132	A	77.796	1	Female	Medical	Unscheduled death	0	1	0	0	0	0	0	1	0	0	1	0	1	0	1	0	0	0	0	0	36-39°C	0	0	0	0	0	0	29	0	29	0	Very low class	0	1.08188	1.18685
134	A	81.5003	1	Female	Medical	Unscheduled death	0	0	0	0	0	0	0	1	0	0	1	0	1	0	0	1	1	1	1	0	36-39°C	0	0	0	0	1	0	29	0	29	0	Normal value	0	1.54927	1.67888
135	A	37.2375	0	Female	Scheduled surgery	Death within 5 years	0	0	1	0	0	0	0	1	0	0	0	0	1	0	0	1	2	1	1	0	>39°C	0	0	0	1	0	0	8	1	29	0	Normal value	0	3.32167	1.03666
137	A	67.0801	0	Male	Medical	Death within 1 year	1	0	0	0	0	0	1	1	0	0	1	0	1	1	0	0	0	1	0	0	36-39°C	0	1	0	0	0	0	29	0	29	0	Very low class	0	1.03631	3.24285
138	A	62.757	0	Male	Medical	Death within 5 years	0	0	0	1	1	0	0	0	0	0	1	0	1	1	1	0	0	1	0	0	>39°C	0	1	0	0	0	0	29	0	29	0	Subnormal class	0	1.17805	1.26433
139	A	60.1232	0	Male	Medical	Unscheduled death	0	0	0	0	0	0	0	0	0	0	0	0	1	0	0	0	0	0	0	0	36-39°C	0	0	0	0	1	0	29	0	29	0	Subnormal class	1	1.1677	1.03621
140	A	74.9049	1	Male	Medical	Unscheduled death	0	0	1	0	0	0	0	1	0	0	0	0	0	1	1	0	0	1	1	0	>39°C	0	0	0	0	0	0	29	0	29	0	Very low class	0	1.09015	1.12019
141	A	58.6721	0	Female	Medical	Unscheduled death	0	0	1	0	0	0	0	1	0	0	0	0	1	1	1	1	2	1	1	0	36-39°C	0	0	0	1	0	0	29	0	29	0	Very low class	0	1.40514	1.16691
142	A	54.924	0	Female	Medical	Unscheduled death	0	0	0	0	0	0	0	0	0	0	0	0	0	0	0	1	0	0	0	0	36-39°C	0	0	0	0	1	0	29	0	29	0	Normal value	0	1.13308	1.03584
143	A	70.2752	1	Male	Medical	Unscheduled death	0	0	0	0	0	0	0	1	0	0	0	0	0	1	1	1	3	1	1	0	36-39°C	0	0	0	1	0	0	29	0	29	0	Low class	0	1.51336	1.72242
145	A	76.9227	1	Female	Medical	Death within 1 year	0	0	0	1	0	1	0	0	0	0	0	0	0	1	0	0	0	1	0	0	36-39°C	0	1	0	0	0	0	29	0	29	0	Low class	0	1.05064	1.47879
146	A	62.8638	0	Male	Scheduled surgery	Death within 1 year	0	0	0	0	0	0	0	1	0	0	0	0	1	1	1	1	3	1	1	0	36-39°C	0	0	0	1	0	0	29	0	29	0	Subnormal class	0	1.26993	2.34782
147	A	21.5031	0	Female	Medical	Unscheduled death	0	0	0	0	0	0	0	0	0	0	0	0	0	1	0	0	0	0	0	0	>39°C	0	0	0	0	0	1	29	0	29	0	Normal value	0	1.02405	1.01086
151	A	81.1691	1	Male	Medical	Death within 5 years	0	1	0	0	0	0	0	1	0	0	1	1	1	0	0	1	2	1	1	1	36-39°C	0	0	1	0	0	0	22	1	26	1	Subnormal class	1	1.31391	1.1304
152	A	63.9808	0	Male	Medical	Death within 1 year	0	0	0	0	0	0	0	1	0	0	0	0	0	1	0	1	1	1	1	0	36-39°C	0	0	0	1	0	0	8	0	8	1	Subnormal class	0	1.28848	1.65777
153	A	76.898	1	Male	Medical	Unscheduled death	0	0	1	0	0	0	0	1	1	0	1	0	1	1	0	1	3	1	1	0	36-39°C	0	0	1	0	0	0	2	0	2	1	Normal value	0	1.47888	1.38456
154	A	87.8248	1	Male	Medical	Unscheduled death	0	0	0	0	0	0	0	1	0	0	0	0	0	1	0	0	3	1	1	0	36-39°C	0	0	0	1	0	0	29	0	29	0	Low class	0	1.37797	1.61532
156	A	73.5496	1	Female	Medical	Unscheduled death	0	0	0	0	0	0	0	0	0	0	0	0	0	1	0	1	3	0	1	0	36-39°C	0	0	0	1	0	0	29	0	29	0	Low class	0	1.12651	1.1573
157	A	59.7372	0	Male	Medical	Unscheduled death	0	0	0	0	0	0	0	0	0	0	1	0	1	1	0	1	2	0	0	0	36-39°C	0	0	0	1	0	0	29	0	29	0	Low class	0	1.34033	1.20399
158	A	81.5797	1	Female	Medical	Death within 5 years	0	0	1	0	0	0	0	0	0	0	0	0	1	1	0	1	0	0	0	0	36-39°C	0	0	0	1	0	0	29	0	29	0	Low class	0	1.09637	1.04882
160	A	38.5927	0	Male	Medical	Unscheduled death	0	0	0	0	0	0	0	0	1	0	0	0	0	0	0	1	0	0	1	0	36-39°C	0	0	0	0	1	0	29	0	29	0	Normal value	1	1.12665	1.04661
164	A	76.0657	1	Female	Medical	Unscheduled death	0	0	0	0	0	0	0	1	0	0	0	0	0	1	1	0	0	0	0	0	36-39°C	0	0	0	1	0	0	29	0	29	0	Very low class	0	1.06386	1.07833
165	A	93.7687	1	Female	Scheduled surgery	Death within 5 years	0	1	1	0	0	0	0	1	0	0	0	0	1	1	1	0	0	1	0	0	36-39°C	0	0	0	0	0	0	29	0	29	0	Very low class	0	1.06048	1.07493
169	A	82.7488	1	Female	Medical	Unscheduled death	0	0	0	0	0	0	0	1	0	0	0	0	1	1	1	0	0	1	1	0	36-39°C	0	1	0	0	0	0	29	0	29	0	Very low class	0	1.08683	1.21295
170	A	82.4914	1	Female	Medical	Unscheduled death	0	0	0	1	1	0	0	1	0	0	0	0	1	1	1	1	0	1	1	1	36-39°C	0	0	0	1	0	0	29	0	29	0	Low class	1	1.45593	1.55163
171	A	43.1759	0	Female	Medical	Unscheduled death	0	0	0	0	0	0	0	0	0	0	0	0	0	0	0	1	0	0	0	0	36-39°C	0	0	0	0	1	0	29	0	29	0	Normal value	1	1.13308	1.02647
172	A	75.9206	1	Female	Medical	Unscheduled death	0	0	0	0	0	0	0	0	0	0	0	0	1	0	1	0	0	0	0	0	36-39°C	0	0	0	0	0	0	4	0	4	1	Normal value	0	1.04075	19.5467
174	A	54.2231	0	Male	Medical	Death within 5 years	0	0	1	0	0	0	0	1	0	0	0	0	1	1	1	0	2	1	1	0	36-39°C	0	0	0	1	0	0	29	0	29	0	Very low class	0	1.47165	1.1658
176	A	74.6448	1	Male	Medical	Unscheduled death	0	0	0	0	0	0	0	0	0	0	0	0	1	1	0	0	0	1	1	0	>39°C	0	0	0	1	0	0	25	1	29	0	Low class	0	6.38966	1.11939
177	A	75.5756	1	Male	Medical	Death within 5 years	0	0	0	0	0	0	0	0	0	0	1	0	0	1	0	1	1	1	0	0	36-39°C	0	1	0	0	0	0	29	0	29	0	Very low class	0	1.2414	1.60245
178	A	85.0212	1	Male	Medical	Unscheduled death	0	0	0	0	0	0	0	1	0	0	0	0	0	1	0	1	1	1	1	0	36-39°C	0	0	0	0	1	0	29	0	29	0	Very low class	0	1.40582	1.44975
179	A	71.707	1	Male	Medical	Unscheduled death	0	0	0	0	0	0	0	1	0	0	0	0	1	1	0	0	1	1	1	0	36-39°C	0	1	0	0	0	0	9	1	26	1	Low class	0	6.48257	5.55026
183	A	71.8385	1	Male	Medical	Death within 5 years	0	1	0	0	0	0	1	0	0	0	1	0	0	1	0	1	1	1	1	0	36-39°C	1	0	0	0	0	0	29	0	29	0	Subnormal class	1	2.00684	1.32686
185	A	32.8131	0	Female	Medical	Unscheduled death	0	0	0	0	0	0	0	0	0	0	0	0	0	0	0	0	0	1	0	0	36-39°C	0	0	0	0	0	1	29	0	29	0	Normal value	0	1.08811	1.03107
187	A	75.0472	1	Female	Medical	Unscheduled death	0	0	0	0	0	0	0	0	0	0	0	0	0	1	0	0	0	0	0	0	36-39°C	0	1	0	0	0	0	29	0	29	0	Very low class	0	1.03097	1.04147
188	A	76.46	1	Male	Medical	Unscheduled death	0	0	0	0	0	0	0	1	0	0	0	0	1	0	1	0	0	1	0	0	36-39°C	0	1	0	0	0	0	2	1	29	0	Subnormal class	0	5.46024	1.21491
189	A	23.0308	0	Male	Medical	Unscheduled death	0	0	0	0	0	0	0	1	0	0	0	0	1	0	0	1	2	1	1	0	36-39°C	0	0	1	0	0	0	29	0	29	0	Low class	0	2.18555	1.2897
190	A	57.2567	0	Male	Unscheduled surgery	Death within 5 years	0	0	1	0	0	0	0	1	0	0	0	0	1	1	1	1	3	1	1	0	36-39°C	0	1	0	0	0	0	20	0	20	1	Normal value	1	1.47847	12.3252
193	A	72.9993	1	Male	Medical	Death within 5 years	0	0	1	1	1	0	0	0	0	0	1	0	1	0	1	1	0	0	0	0	36-39°C	0	0	0	1	0	0	29	0	29	0	Subnormal class	0	1.36385	1.12948
191	A	77.2704	1	Male	Scheduled surgery	Death within 5 years	0	0	1	0	0	0	0	0	0	0	0	0	1	1	0	1	0	0	0	0	36-39°C	0	0	0	1	0	0	29	0	29	0	Subnormal class	1	1.10548	1.02177
195	A	53.3224	0	Female	Medical	Unscheduled death	0	0	0	0	0	0	0	1	0	0	0	0	1	1	1	1	1	1	1	0	36-39°C	0	0	0	1	0	0	29	0	29	0	Very low class	0	1.28229	1.19682
194	A	83.1896	1	Female	Medical	Unscheduled death	0	0	0	0	0	0	0	0	0	0	0	0	1	1	0	1	1	1	1	0	36-39°C	0	1	0	0	0	0	21	0	21	1	Subnormal class	0	1.12648	5.32842
197	A	79.5921	1	Male	Scheduled surgery	Unscheduled death	0	0	0	0	0	0	0	0	0	0	0	0	1	0	0	1	1	1	1	0	36-39°C	0	0	0	0	0	0	29	0	29	0	Very low class	0	1.17557	1.10493
199	A	80.1095	1	Male	Unscheduled surgery	Unscheduled death	0	0	0	0	0	0	0	1	0	0	0	0	1	1	0	1	3	1	1	0	36-39°C	0	1	0	0	0	0	29	0	29	0	Very low class	0	1.46123	1.18272
200	A	64.8077	0	Male	Medical	Death within 5 years	0	0	0	1	0	1	0	1	0	0	0	0	1	1	1	0	0	1	1	0	>39°C	0	1	0	0	0	0	29	0	29	0	Very low class	0	1.17756	1.19208
202	A	78.2177	1	Female	Medical	Unscheduled death	0	0	0	0	0	0	0	1	0	0	0	0	1	0	0	1	1	1	1	0	36-39°C	0	0	0	1	0	0	10	1	29	0	Low class	0	3.22998	1.29415
204	A	63.3539	0	Male	Unscheduled surgery	Unscheduled death	0	0	0	0	0	0	0	1	0	0	0	0	0	1	0	1	0	1	1	0	36-39°C	0	1	0	0	0	0	13	1	29	0	Subnormal class	1	4.59672	1.04722
205	A	63.8166	0	Male	Medical	Unscheduled death	0	0	0	0	0	0	0	1	0	0	0	0	1	1	1	1	1	1	1	0	36-39°C	0	0	0	1	0	0	29	0	29	0	Very low class	0	1.46579	1.33097
207	A	65.1526	0	Male	Medical	Unscheduled death	0	0	0	0	0	0	0	0	0	0	0	1	1	1	0	0	0	0	0	0	>39°C	0	1	0	0	0	0	29	0	29	0	Low class	0	1.0634	1.04473
206	A	75.1239	1	Male	Medical	Death within 5 years	0	0	1	0	0	0	0	0	0	0	0	0	1	0	1	1	1	0	0	0	36-39°C	0	0	0	0	0	0	29	0	29	0	Very low class	0	1.12242	1.09164
208	A	68.1752	1	Male	Medical	Unscheduled death	0	0	0	0	0	0	0	1	0	0	1	0	1	1	0	1	1	1	1	0	36-39°C	1	0	0	0	0	0	29	0	29	0	Normal value	0	2.13151	1.61776
209	A	57.9165	0	Male	Scheduled surgery	Unscheduled death	0	0	0	0	0	0	0	0	0	0	0	0	1	0	0	1	0	1	1	0	36-39°C	0	0	0	0	0	0	29	0	29	0	Normal value	0	1.16405	1.04414
210	A	84.7611	1	Female	Medical	Unscheduled death	0	0	0	0	0	0	0	1	1	0	0	0	0	1	1	0	1	1	1	0	36-39°C	0	0	0	1	0	0	29	0	29	0	Low class	0	1.08842	1.43564
212	A	74.078	1	Female	Medical	Death within 5 years	0	1	0	0	0	0	0	1	0	0	0	0	1	0	0	0	0	1	1	0	36-39°C	0	0	0	0	0	0	29	0	29	0	Low class	0	1.1568	1.18168
214	A	56.3121	0	Male	Scheduled surgery	Unscheduled death	1	0	1	0	0	0	0	0	0	0	0	0	1	0	0	1	0	1	1	0	36-39°C	0	0	0	0	0	0	29	0	29	0	Normal value	0	1.04257	1.06139
216	A	59.2991	0	Male	Medical	Unscheduled death	0	0	0	0	0	0	0	0	0	0	0	0	1	0	0	1	2	1	0	0	36-39°C	0	0	0	1	0	0	7	1	29	0	Subnormal class	0	2.13464	1.20134
218	A	67.6632	0	Male	Medical	Unscheduled death	0	0	0	0	0	0	0	1	0	0	0	0	1	1	1	1	2	1	1	0	36-39°C	0	0	0	1	0	0	19	0	19	1	Subnormal class	1	1.66849	3.01278
219	A	55.2854	0	Male	Medical	Death within 1 year	0	1	0	0	0	0	0	1	0	0	1	0	1	0	0	0	0	1	1	0	36-39°C	1	0	0	0	0	0	1	1	29	0	Very low class	0	2.14107	2.40437
220	A	41.5661	0	Male	Medical	Unscheduled death	0	0	0	0	0	0	0	0	0	0	0	0	1	0	0	1	3	1	0	0	36-39°C	0	0	1	0	0	0	1	1	29	0	Low class	0	2.16109	1.40592
221	A	53.8891	0	Female	Medical	Death within 5 years	0	0	1	0	0	0	0	0	0	0	0	0	1	1	1	0	1	0	0	0	36-39°C	0	0	0	0	0	1	29	0	29	0	Subnormal class	0	1.03439	1.02992
222	A	89.2375	1	Female	Scheduled surgery	Unscheduled death	0	0	0	0	0	0	0	0	0	0	0	0	1	1	0	1	0	0	0	0	36-39°C	0	0	0	0	0	1	29	0	29	0	Subnormal class	0	1.02833	1.03545
223	A	66.0753	0	Male	Scheduled surgery	Unscheduled death	0	1	0	0	0	0	0	0	0	0	1	0	1	1	0	1	2	1	1	0	>39°C	0	1	0	0	0	0	17	0	17	1	Subnormal class	1	1.29329	5.39419
225	A	64.3149	0	Female	Scheduled surgery	Unscheduled death	0	0	0	0	0	0	0	1	0	0	0	0	1	1	1	1	2	1	1	0	>39°C	0	0	0	0	1	0	3	1	29	0	Low class	0	5.29745	1.13671
224	A	88.8789	1	Female	Medical	Unscheduled death	0	0	0	0	0	0	0	0	0	0	0	0	1	0	1	0	1	0	0	0	36-39°C	0	0	0	1	0	0	2	0	2	1	Very low class	0	1.10118	10.7688
226	A	87.2115	1	Male	Medical	Unscheduled death	0	0	0	0	0	0	0	1	0	0	0	0	1	0	0	1	0	1	1	0	>39°C	0	0	0	1	0	0	29	0	29	0	Very low class	0	1.56526	1.34688
227	A	43.0828	0	Male	Scheduled surgery	Unscheduled death	0	0	0	0	0	0	0	1	0	0	0	0	1	1	0	0	2	1	1	0	>39°C	0	1	0	0	0	0	29	0	29	0	Low class	0	1.16637	1.05497
228	A	52.2628	0	Female	Medical	Death within 5 years	0	0	1	0	0	0	0	0	1	0	0	0	0	1	1	1	2	1	1	0	36-39°C	0	0	0	0	1	0	29	0	29	0	Very low class	0	1.16192	1.1761
229	A	77.7276	1	Male	Unscheduled surgery	Unscheduled death	0	0	0	0	0	0	0	1	0	0	0	0	1	1	1	0	0	1	1	0	36-39°C	1	0	0	0	0	0	19	1	29	0	Low class	0	2.68755	1.0599
230	A	81.0157	1	Female	Medical	Unscheduled death	0	0	0	0	0	0	0	1	0	0	1	0	1	0	0	1	0	1	1	0	36-39°C	0	0	0	0	0	0	1	1	4	1	Low class	1	5.42258	3.02755
231	A	78.6749	1	Male	Unscheduled surgery	Unscheduled death	0	0	0	0	0	0	0	1	0	0	0	0	1	0	1	1	3	1	1	0	36-39°C	0	1	0	0	0	0	12	1	19	1	Low class	0	2.52242	5.46718
234	A	70.0452	1	Male	Unscheduled surgery	Death within 5 years	0	0	0	0	0	0	0	1	0	0	1	0	1	1	0	1	2	1	1	0	36-39°C	0	1	0	0	0	0	21	1	29	0	Low class	0	2.55828	1.27724
232	A	72.1752	1	Male	Scheduled surgery	Death within 5 years	0	1	0	0	0	0	0	0	0	0	0	0	1	1	0	1	0	1	1	0	36-39°C	1	0	0	0	0	0	4	0	4	1	Very low class	0	1.51405	12.5644
235	A	64.5667	0	Male	Medical	Unscheduled death	1	0	0	0	0	0	0	1	0	0	1	0	1	1	1	1	1	1	1	0	36-39°C	0	0	0	1	0	0	29	0	29	0	Very low class	0	1.15131	2.90858
236	A	60.3669	0	Male	Medical	Unscheduled death	0	0	0	0	0	0	0	0	0	0	0	1	1	1	0	1	2	0	0	0	>39°C	0	0	0	0	1	0	29	0	29	0	Very low class	0	1.26734	1.10609
237	A	71.3758	1	Female	Medical	Unscheduled death	0	0	0	0	0	0	0	0	0	0	0	0	0	1	0	1	2	1	1	0	36-39°C	0	0	0	1	0	0	17	1	29	0	Low class	0	4.6152	1.2316
238	A	62.0616	0	Male	Medical	Unscheduled death	0	0	0	0	0	0	0	1	0	0	0	0	1	1	0	1	1	1	1	0	36-39°C	0	0	0	0	1	0	6	0	6	1	Low class	0	1.50075	5.01879
239	A	58.4504	0	Male	Medical	Unscheduled death	0	0	0	0	0	0	0	0	0	0	0	0	1	1	0	1	0	1	0	0	36-39°C	0	0	0	0	1	0	29	0	29	0	Low class	1	1.33136	1.1066
240	A	84.6982	1	Male	Medical	Unscheduled death	0	0	0	0	0	0	0	1	0	0	0	0	1	1	1	1	1	1	1	0	36-39°C	0	1	0	0	0	0	11	1	13	1	Very low class	0	5.03668	2.76361
241	A	48.5366	0	Female	Medical	Unscheduled death	0	0	0	0	0	0	0	1	0	0	1	0	1	1	1	1	1	1	1	0	36-39°C	0	1	0	0	0	0	9	1	29	0	Low class	0	5.91423	1.36894
242	A	82.7023	1	Female	Unscheduled surgery	Unscheduled death	0	0	0	0	0	0	0	1	0	0	0	1	0	1	1	1	0	1	0	0	36-39°C	0	1	0	0	0	0	29	0	29	0	Low class	1	1.16089	1.07806
243	A	68.9938	1	Female	Unscheduled surgery	Unscheduled death	0	0	0	1	1	0	0	1	0	0	0	0	0	1	1	1	1	1	1	0	36-39°C	0	0	0	1	0	0	29	0	29	0	Subnormal class	0	1.36577	1.07038
244	A	82.7105	1	Male	Scheduled surgery	Death within 5 years	0	1	0	0	0	0	0	1	0	0	1	0	1	1	0	1	0	1	1	0	36-39°C	0	1	0	0	0	0	5	1	29	0	Normal value	1	4.95467	1.34823
246	A	70.5462	1	Male	Medical	Unscheduled death	0	1	1	0	0	0	1	1	0	0	0	0	1	1	1	1	3	1	1	0	36-39°C	0	0	0	1	0	0	3	1	29	0	Very low class	0	2.3603	1.21851
248	A	16.8433	0	Male	Medical	Unscheduled death	0	0	0	0	0	0	0	1	0	0	0	1	0	1	1	1	1	1	1	0	>39°C	0	1	0	0	0	0	11	1	29	0	Low class	0	5.22769	1.10699
247	A	82.4695	1	Female	Medical	Unscheduled death	0	0	0	0	0	0	0	1	0	0	1	0	1	1	1	0	0	1	1	0	36-39°C	0	1	0	0	0	0	20	0	20	1	Low class	0	1.10871	3.23044
249	A	85.2348	1	Female	Unscheduled surgery	Unscheduled death	0	0	0	0	0	0	0	1	0	0	0	0	0	1	1	1	2	1	1	0	36-39°C	0	1	0	0	0	0	29	0	29	0	Low class	0	1.23552	1.152
250	A	57.2375	0	Male	Scheduled surgery	Unscheduled death	0	0	0	0	0	0	0	1	0	0	1	0	1	1	1	1	3	1	1	0	>39°C	1	0	0	0	0	0	29	0	29	0	Subnormal class	0	1.88999	1.42131
251	A	48.7584	0	Male	Medical	Unscheduled death	0	0	0	0	0	0	0	0	0	0	0	0	1	1	0	1	0	0	0	0	36-39°C	0	0	0	0	1	0	29	0	29	0	Normal value	0	1.15993	1.03922
252	A	84.5859	1	Female	Scheduled surgery	Unscheduled death	0	0	0	0	0	0	0	1	0	0	0	0	1	1	0	1	1	1	1	0	36-39°C	0	0	0	0	0	0	29	0	29	0	Low class	0	1.08869	1.13464
253	A	73.9001	1	Female	Medical	Unscheduled death	0	0	0	0	0	0	0	1	0	0	0	0	1	1	0	0	0	1	1	0	36-39°C	0	0	0	0	0	1	29	0	29	0	Low class	0	1.07732	1.1402
254	A	70.5763	1	Male	Medical	Unscheduled death	0	0	0	0	0	0	0	0	0	0	0	0	1	1	0	1	2	0	0	0	36-39°C	0	0	0	0	1	0	29	0	29	0	Low class	0	1.24565	1.1272
256	A	67.7262	0	Male	Unscheduled surgery	Death within 5 years	0	0	0	1	1	0	0	0	0	0	0	0	0	1	1	0	0	0	0	0	36-39°C	0	0	0	0	0	0	2	1	29	0	Low class	1	15.5569	1.01685
255	A	40.0329	0	Female	Medical	Death within 1 year	0	0	0	0	0	0	0	0	0	0	0	0	1	0	0	0	0	1	0	0	36-39°C	0	0	0	0	1	0	5	0	5	1	Low class	0	1.13527	5.83164
257	A	83.7344	1	Male	Scheduled surgery	Unscheduled death	0	0	0	0	0	0	0	1	0	0	0	0	1	1	1	1	2	1	1	0	36-39°C	0	1	0	0	0	0	29	0	29	0	Very low class	0	1.23584	1.29204
258	A	84.9692	1	Male	Scheduled surgery	Unscheduled death	0	0	0	0	0	0	0	0	0	0	0	0	1	1	1	1	0	0	0	0	36-39°C	0	0	0	0	0	0	29	0	29	0	Low class	0	1.04253	1.04926
259	A	69.4292	1	Male	Medical	Unscheduled death	0	1	0	0	0	0	1	1	0	0	0	0	1	1	0	1	1	1	1	0	36-39°C	0	0	1	0	0	0	3	1	29	0	Normal value	1	2.63239	1.38957
260	A	68.909	1	Male	Medical	Death within 5 years	0	0	0	0	0	0	0	0	0	0	0	0	0	1	0	1	1	1	1	0	36-39°C	0	1	0	0	0	0	29	0	29	0	Normal value	0	1.19281	1.2586
263	A	52.0356	0	Female	Medical	Unscheduled death	0	0	0	0	0	0	0	0	0	0	0	0	0	1	0	1	0	0	0	0	36-39°C	0	0	0	0	1	0	29	0	29	0	Normal value	1	1.08504	1.03327
262	A	68.7721	1	Female	Unscheduled surgery	Death within 5 years	0	0	0	0	0	0	1	0	0	0	1	0	1	1	0	1	2	1	0	0	36-39°C	0	1	0	0	0	0	12	1	29	0	Subnormal class	0	4.28498	1.06867
264	A	79.8494	1	Male	Unscheduled surgery	Death within 5 years	0	0	0	0	0	0	0	0	0	0	0	0	1	1	0	0	0	0	0	0	36-39°C	0	0	0	0	0	1	1	1	29	0	Subnormal class	1	17.1454	1.01992
261	A	74.1492	1	Male	Scheduled surgery	Death within 5 years	0	0	0	0	0	0	0	1	1	0	0	0	0	1	1	1	2	1	1	0	36-39°C	0	1	0	0	0	0	2	0	2	1	Normal value	1	1.12567	3.43369
265	A	58.4394	0	Male	Medical	Unscheduled death	0	0	0	0	0	0	0	0	0	0	0	0	1	1	0	1	3	1	1	0	36-39°C	0	0	0	1	0	0	4	0	4	1	Subnormal class	0	1.53365	4.45577
266	A	69.6701	1	Male	Medical	Death within 1 year	0	0	0	1	0	1	0	0	0	1	0	0	1	1	1	0	0	1	0	0	36-39°C	0	1	0	0	0	0	1	0	1	1	Low class	1	1.09521	1.81083
267	A	76.5202	1	Male	Medical	Unscheduled death	0	0	0	0	0	0	0	0	0	0	0	0	0	0	0	0	0	0	0	0	36-39°C	0	0	0	0	0	1	29	0	29	0	Low class	0	1.06482	1.0581
270	A	69.5441	1	Male	Medical	Unscheduled death	0	0	0	0	0	0	0	1	0	0	0	0	0	1	1	1	3	1	1	0	36-39°C	0	0	0	1	0	0	29	0	29	0	Very low class	0	1.51336	1.70893
271	A	60.898	0	Male	Unscheduled surgery	Death within 5 years	0	0	0	0	0	0	1	1	0	0	1	0	0	1	1	1	2	1	1	0	>39°C	0	1	0	0	0	0	29	0	29	0	Low class	0	1.50118	1.14173
273	A	63.0089	0	Female	Medical	Death within 5 years	0	0	1	0	0	0	0	1	0	0	0	0	0	1	0	1	2	1	1	0	>39°C	0	0	0	1	0	0	12	1	29	0	Very low class	0	3.74705	1.18342
272	A	62.5955	0	Female	Medical	Unscheduled death	0	0	0	0	0	0	0	1	0	0	0	0	0	1	0	1	3	1	1	0	>39°C	0	0	0	1	0	0	29	0	29	0	Low class	0	1.32757	1.36005
274	A	56.9665	0	Male	Scheduled surgery	Unscheduled death	0	0	0	1	0	1	0	1	0	0	0	0	1	1	0	1	2	1	1	0	36-39°C	0	1	0	0	0	0	29	0	29	0	Low class	0	1.34463	1.10297
275	A	73.744	1	Female	Medical	Unscheduled death	0	0	0	0	0	0	0	0	0	0	0	0	0	0	0	0	1	0	0	0	36-39°C	0	0	0	1	0	0	29	0	29	0	Low class	0	1.09754	1.05451
276	A	84.6051	1	Female	Medical	Death within 5 years	0	0	1	0	0	0	0	0	0	0	0	0	1	0	1	0	1	0	0	0	36-39°C	0	0	0	1	0	0	29	0	29	0	Low class	0	1.10654	1.06282
277	A	50.9596	0	Male	Medical	Unscheduled death	0	0	0	0	0	0	0	0	0	0	0	0	1	0	0	1	0	0	0	0	36-39°C	0	0	0	0	0	0	29	0	29	0	Low class	0	1.11937	1.04151
279	A	65.5441	0	Male	Medical	Unscheduled death	0	0	1	0	0	0	1	1	0	0	1	0	1	1	0	1	2	1	1	0	36-39°C	0	0	0	1	0	0	2	1	29	0	Low class	0	2.06498	1.21909
280	A	58.8693	0	Male	Unscheduled surgery	Unscheduled death	0	1	0	0	0	0	1	1	0	0	0	0	1	1	0	1	1	1	1	0	36-39°C	0	1	0	0	0	0	29	0	29	0	Subnormal class	0	1.46127	1.03161
281	A	69.4784	1	Male	Scheduled surgery	Unscheduled death	0	0	0	0	0	0	0	1	0	0	1	0	0	0	0	1	2	1	1	0	36-39°C	0	0	1	0	0	0	29	0	29	0	Normal value	1	1.79794	1.79025
283	A	48.3094	0	Female	Medical	Unscheduled death	0	1	0	0	0	0	0	0	0	0	0	0	0	1	0	0	0	0	0	0	>39°C	0	0	0	0	0	1	3	0	3	1	Low class	0	1.0296	43.8674
284	A	79.5674	1	Female	Unscheduled surgery	Unscheduled death	0	0	0	1	1	0	0	1	0	0	0	0	1	1	1	1	0	1	1	0	>39°C	0	1	0	0	0	0	1	0	1	1	Low class	0	1.18337	15.8421
285	A	74.2998	1	Male	Medical	Death within 5 years	0	0	1	0	0	0	0	0	0	0	1	0	1	1	0	1	2	1	0	0	>39°C	0	0	0	0	0	0	29	0	29	0	Low class	0	1.28324	1.42675
288	A	76.8843	1	Male	Medical	Unscheduled death	0	0	0	0	0	0	0	0	0	0	0	0	1	0	0	0	0	0	1	0	36-39°C	0	0	0	1	0	0	29	0	29	0	Subnormal class	1	1.15834	1.0603
289	A	28.3806	0	Female	Medical	Unscheduled death	0	0	0	0	0	0	0	1	0	0	0	0	1	1	0	1	2	1	0	0	36-39°C	0	0	0	0	1	0	29	0	29	0	Very low class	0	1.43554	1.10235
290	A	59.0472	0	Female	Unscheduled surgery	Death within 1 year	0	0	0	0	0	0	0	1	0	0	0	0	1	0	0	1	2	1	1	0	36-39°C	0	0	1	0	0	0	3	1	29	0	Low class	1	2.73892	1.82919
292	A	77.9685	1	Male	Medical	Death within 5 years	0	1	1	0	0	0	1	1	1	0	0	0	1	1	0	1	2	1	1	0	>39°C	0	0	1	0	0	0	4	0	4	1	Very low class	0	1.47263	2.56189
294	A	71.9151	1	Male	Medical	Death within 1 year	0	0	0	0	0	0	0	1	0	0	1	0	1	1	0	0	1	1	1	0	36-39°C	0	0	1	0	0	0	6	0	6	1	Low class	0	1.26277	1.15667
295	A	34.2259	0	Male	Medical	Unscheduled death	0	0	0	1	0	0	0	0	0	0	0	0	0	1	1	1	0	1	0	0	>39°C	0	0	0	0	1	0	4	1	29	0	Very low class	0	4.42186	1.02943
296	A	59.3457	0	Male	Medical	Death within 5 years	0	0	1	0	0	0	0	0	0	0	0	0	1	1	1	1	1	0	0	0	36-39°C	0	0	0	1	0	0	11	1	29	0	Low class	0	6.50974	1.06102
291	A	86.8063	1	Female	Medical	Unscheduled death	0	0	0	0	0	0	0	0	0	0	0	0	1	0	0	0	0	0	0	0	36-39°C	0	0	0	1	0	0	29	0	29	0	Very low class	0	1.09596	1.05615
298	A	83.9042	1	Male	Medical	Death within 5 years	0	0	1	0	0	0	0	1	0	0	0	0	0	1	0	1	3	1	1	0	36-39°C	1	0	0	0	0	0	3	1	13	1	Normal value	0	1.88071	2.80742
299	A	76.4271	1	Male	Medical	Death within 5 years	0	0	1	0	0	0	0	1	0	0	0	0	0	1	0	1	0	1	1	0	>39°C	0	0	0	1	0	0	8	1	29	0	Normal value	1	3.99674	1.17998
300	A	60.4846	0	Female	Medical	Death within 5 years	0	0	0	0	0	0	0	0	0	0	0	0	0	1	0	1	3	1	1	0	36-39°C	0	0	0	0	0	0	29	0	29	0	Subnormal class	1	1.13941	1.29975
301	A	66.3682	0	Male	Medical	Unscheduled death	0	0	0	0	0	0	0	1	0	0	0	0	1	1	0	0	0	1	1	0	36-39°C	0	1	0	0	0	0	29	0	29	0	Subnormal class	0	1.17043	1.14088
302	A	46.9295	0	Male	Medical	Unscheduled death	0	0	0	0	0	0	0	0	0	0	0	0	0	0	0	1	0	0	0	0	36-39°C	0	0	0	1	0	0	29	0	29	0	Normal value	1	1.22445	1.03742
303	A	60.9993	0	Female	Medical	Death within 5 years	0	1	0	0	0	0	0	1	0	0	0	0	1	1	0	1	2	1	1	0	36-39°C	0	0	0	1	0	0	29	0	29	0	Low class	0	1.5769	1.34792
304	A	62.5681	0	Female	Medical	Death within 5 years	0	0	1	0	0	0	0	1	0	0	1	0	1	1	0	1	2	1	1	0	36-39°C	0	0	0	1	0	0	29	0	29	0	Normal value	0	1.58695	1.38811
305	A	61.7906	0	Male	Medical	Death within 5 years	0	0	1	0	0	0	0	0	0	0	0	0	1	1	0	0	0	0	0	0	>39°C	0	0	0	0	0	0	29	0	29	0	Normal value	0	1.04763	1.02566
297	A	80.0274	1	Male	Medical	Death within 5 years	0	0	0	0	0	0	0	1	0	1	1	0	1	1	0	1	0	1	1	0	36-39°C	0	0	1	0	0	0	1	0	1	1	Normal value	0	1.60952	1.28827
306	A	56.293	0	Male	Medical	Unscheduled death	0	0	0	0	0	0	0	1	0	0	0	0	1	0	0	1	2	1	1	0	36-39°C	0	0	0	1	0	0	29	0	29	0	Low class	0	2.14959	1.29151
307	A	62.935	0	Female	Unscheduled surgery	Unscheduled death	0	0	0	0	0	0	0	1	0	0	0	0	1	1	0	1	3	1	1	0	36-39°C	0	0	0	0	0	0	29	0	29	0	Low class	0	1.24523	1.09147
308	A	76.3231	1	Male	Medical	Death within 5 years	0	0	0	0	0	0	0	0	0	0	0	0	1	1	0	0	0	0	0	0	36-39°C	0	0	0	0	1	0	29	0	29	0	Low class	0	1.10424	1.06932
309	A	57.1499	0	Male	Unscheduled surgery	Unscheduled death	0	0	0	0	0	0	0	1	0	0	1	0	1	1	1	1	1	1	1	0	36-39°C	0	1	0	0	0	0	29	0	29	0	Normal value	1	1.41832	1.14749
310	A	55.258	0	Male	Unscheduled surgery	Death within 5 years	1	0	0	0	0	0	0	1	0	0	0	0	1	1	1	1	0	1	1	1	>39°C	1	0	0	0	0	0	1	1	29	0	Very low class	0	3.73629	1.30481
312	A	64.1068	0	Female	Medical	Death within 5 years	0	0	1	0	0	0	0	0	0	0	0	0	0	0	0	1	0	0	0	0	36-39°C	0	0	0	0	0	0	29	0	29	0	Low class	0	1.06683	1.03111
311	A	82.4175	1	Female	Medical	Death within 5 years	0	0	1	0	0	0	0	0	0	0	0	0	1	0	0	0	0	0	0	0	36-39°C	0	0	0	0	0	0	29	0	29	0	Subnormal class	0	1.04715	1.03436
314	A	72.3943	1	Male	Unscheduled surgery	Death within 5 years	1	0	0	0	0	0	0	0	0	0	1	0	0	1	1	0	0	0	0	0	36-39°C	0	0	0	0	0	1	6	0	6	1	Low class	0	1.01606	9.46196
315	A	80.4791	1	Female	Medical	Death within 5 years	0	0	1	0	0	0	0	1	0	0	0	0	1	1	0	1	0	1	1	0	36-39°C	0	1	0	0	0	0	12	1	29	0	Low class	0	7.66873	1.15716
316	A	82.9158	1	Female	Medical	Death within 5 years	0	0	0	0	0	0	0	0	0	0	0	0	0	0	0	1	0	0	0	0	36-39°C	0	0	0	0	0	0	29	0	29	0	Subnormal class	0	1.06174	1.09298
317	A	23.9781	0	Male	Scheduled surgery	Death within 5 years	0	0	1	0	0	0	0	0	0	0	0	0	1	0	0	1	0	0	1	0	36-39°C	0	0	0	0	0	0	29	0	29	0	Normal value	1	1.08338	1.00596
318	A	85.6318	1	Male	Medical	Death within 5 years	0	0	0	0	0	0	0	1	0	0	0	0	1	1	1	0	0	1	1	0	>39°C	0	0	0	0	0	0	29	0	29	0	Very low class	0	1.10821	1.36764
319	A	58.36	0	Female	Medical	Unscheduled death	0	0	0	0	0	0	0	1	0	0	0	0	0	0	0	1	0	1	1	0	36-39°C	0	0	0	0	1	0	29	0	29	0	Low class	0	1.35964	1.12969
321	A	44.3258	0	Male	Medical	Unscheduled death	1	0	0	0	0	0	0	0	0	0	0	0	1	1	0	1	2	0	0	0	>39°C	0	0	0	0	1	0	29	0	29	0	Normal value	1	1.06107	1.17087
320	A	83.6742	1	Female	Scheduled surgery	Unscheduled death	0	1	0	0	0	0	0	1	0	0	0	0	1	0	0	1	0	1	1	0	36-39°C	0	0	0	0	0	0	29	0	29	0	Subnormal class	1	1.14742	1.10407
322	A	38.0287	0	Male	Medical	Death within 5 years	0	0	0	0	0	0	0	1	0	0	0	0	1	1	0	1	0	1	1	0	36-39°C	0	1	0	0	0	0	2	1	29	0	Subnormal class	1	4.7334	1.1242
323	A	71.7837	1	Female	Medical	Death within 5 years	0	0	0	0	0	0	0	1	0	0	0	0	0	1	1	1	0	1	1	0	>39°C	0	0	0	0	0	0	29	0	29	0	Normal value	1	1.08587	1.29113
324	A	85.7988	1	Female	Medical	Unscheduled death	0	0	0	0	0	0	0	1	0	0	0	0	1	1	0	1	3	1	1	0	36-39°C	0	1	0	0	0	0	9	1	29	0	Very low class	0	5.45701	1.6609
325	A	64.7775	0	Male	Medical	Death within 1 year	0	0	0	0	0	0	0	0	0	0	0	0	0	1	0	1	0	1	1	0	36-39°C	0	0	0	1	0	0	29	0	29	0	Subnormal class	0	1.1909	1.78874
326	A	86.0096	1	Female	Medical	Death within 5 years	0	0	1	0	0	0	0	0	0	0	0	0	0	1	1	0	1	0	0	0	36-39°C	0	0	0	0	0	0	29	0	29	0	Subnormal class	0	1.02787	1.06514
328	A	72.4654	1	Female	Medical	Unscheduled death	0	0	1	0	0	0	0	0	0	0	0	0	0	1	0	1	3	1	1	0	>39°C	0	0	0	1	0	0	29	0	29	0	Low class	0	1.23198	1.17437
329	A	79.0691	1	Male	Medical	Death within 5 years	0	1	0	0	0	0	0	1	0	0	1	0	0	1	0	1	0	1	0	0	36-39°C	0	1	0	0	0	0	29	0	29	0	Low class	0	1.33444	1.75508
330	A	60.115	0	Male	Medical	Death within 5 years	0	0	0	0	0	0	0	1	0	0	0	0	0	1	0	1	2	1	0	0	36-39°C	0	0	0	0	1	0	1	1	29	0	Low class	0	2.50619	1.3752
331	A	39.3758	0	Female	Medical	Unscheduled death	0	0	0	0	0	0	0	1	0	0	0	0	0	0	1	0	0	1	0	0	36-39°C	0	0	0	0	0	0	29	0	29	0	Low class	0	1.10458	1.06439
332	A	71.8166	1	Male	Medical	Death within 1 year	0	0	1	0	0	0	0	1	0	0	1	0	1	1	1	1	2	1	1	0	36-39°C	0	0	0	0	0	0	1	0	1	1	Subnormal class	0	1.23174	1.26985
333	A	79.6167	1	Male	Unscheduled surgery	Death within 5 years	0	0	0	0	0	0	0	0	0	1	0	0	1	1	0	0	0	0	0	0	>39°C	0	0	0	0	0	1	29	0	29	0	Low class	0	1.06022	1.03735
334	A	54.9897	0	Female	Medical	Death within 5 years	0	0	0	1	1	1	0	0	0	0	0	0	0	1	1	1	2	0	0	0	36-39°C	0	0	0	1	0	0	29	0	29	0	Very low class	0	1.17493	1.22211
335	A	56.6188	0	Female	Medical	Death within 5 years	0	0	0	1	1	0	0	0	0	0	0	1	1	1	1	0	0	0	0	0	36-39°C	0	1	0	0	0	0	29	0	29	0	Very low class	0	1.05339	1.0433
336	A	56.5202	0	Female	Medical	Unscheduled death	0	1	0	0	0	0	0	1	0	0	0	0	1	1	0	1	1	1	1	0	>39°C	0	0	0	0	1	0	29	0	29	0	Low class	0	1.33053	1.17922
337	A	48.4517	0	Female	Medical	Death within 5 years	0	0	0	0	0	0	0	0	0	0	0	0	0	1	1	0	0	0	0	0	36-39°C	0	0	0	1	0	0	29	0	29	0	Very low class	0	1.05581	1.03348
338	A	75.3265	1	Male	Medical	Death within 5 years	0	0	0	0	0	0	0	0	0	0	0	0	0	1	0	1	0	0	0	0	36-39°C	0	0	0	0	1	0	7	1	29	0	Subnormal class	0	8.32677	1.09809
339	A	62.6749	0	Female	Medical	Death within 5 years	0	0	0	0	0	0	0	1	0	0	0	0	0	1	0	1	2	1	1	0	>39°C	0	0	0	1	0	0	29	0	29	0	Subnormal class	0	1.36403	1.33461
341	A	82.6858	1	Male	Medical	Death within 5 years	0	1	0	0	0	0	0	1	0	0	0	0	1	1	0	1	0	1	1	0	36-39°C	0	0	1	0	0	0	11	0	11	1	Subnormal class	0	1.54537	2.01029
342	A	68.9035	1	Male	Scheduled surgery	Death within 5 years	0	0	1	0	0	0	0	1	0	0	1	0	1	1	1	1	1	1	1	0	36-39°C	1	0	0	0	0	0	29	0	29	0	Normal value	0	1.71925	1.21296
343	A	66.5462	0	Male	Medical	Death within 5 years	0	0	0	0	0	1	0	1	0	0	0	0	1	1	0	0	0	1	1	0	>39°C	0	1	0	0	0	0	29	0	29	0	Very low class	0	1.15633	1.38609
340	A	66.0561	0	Male	Medical	Death within 5 years	0	1	0	0	0	0	0	1	0	0	1	0	1	1	0	0	0	1	1	0	36-39°C	0	1	0	0	0	0	29	0	29	0	Low class	0	1.2765	1.40195
344	A	67.2882	0	Male	Medical	Death within 5 years	0	1	0	0	0	0	0	0	0	0	0	0	0	1	0	1	0	0	0	0	>39°C	0	0	0	1	0	0	29	0	29	0	Low class	0	1.16449	1.08499
345	A	82.6995	1	Male	Medical	Death within 5 years	0	0	0	0	0	0	0	0	0	0	0	0	0	1	0	0	0	0	0	0	36-39°C	0	0	0	0	0	1	29	0	29	0	Very low class	0	1.04362	1.08591
346	A	57.8371	0	Female	Scheduled surgery	Unscheduled death	0	0	0	0	0	0	0	1	0	0	0	0	0	0	0	1	2	1	0	0	36-39°C	0	0	0	0	0	0	29	0	29	0	Subnormal class	0	1.18918	1.08496
347	A	71.5346	1	Male	Medical	Unscheduled death	0	0	0	0	0	0	0	1	0	0	0	0	1	1	0	1	2	1	1	0	>39°C	0	0	0	1	0	0	10	1	14	1	Very low class	0	2.66505	3.33703
349	A	64.1314	0	Male	Scheduled surgery	Death within 5 years	0	1	0	0	0	0	0	1	0	0	0	0	1	0	0	1	1	1	1	1	36-39°C	0	0	1	0	0	0	3	1	29	0	Subnormal class	1	1.89222	1.60814
350	A	61.0842	0	Male	Medical	Unscheduled death	0	0	0	0	0	0	0	0	0	0	0	0	0	1	0	0	0	0	0	0	36-39°C	0	0	0	0	0	1	29	0	29	0	Very low class	0	1.04484	1.03903
351	A	73.6701	1	Male	Unscheduled surgery	Death within 5 years	0	0	1	0	0	0	0	1	0	0	0	0	1	1	0	1	1	1	1	0	36-39°C	0	0	0	0	0	0	29	0	29	0	Normal value	0	1.28943	1.05739
352	A	77.1964	1	Male	Medical	Unscheduled death	0	0	0	0	0	0	1	1	0	0	0	0	1	1	0	1	2	1	1	0	36-39°C	0	1	0	0	0	0	29	0	29	0	Normal value	1	1.39887	1.25672
354	A	78.9952	1	Male	Unscheduled surgery	Unscheduled death	0	0	0	0	0	0	0	1	0	0	0	0	0	1	1	1	2	1	1	0	36-39°C	0	1	0	0	0	0	29	0	29	0	Low class	0	1.38861	1.16604
355	A	49.4784	0	Male	Medical	Unscheduled death	0	0	0	0	0	0	0	1	0	0	1	0	1	1	1	1	1	1	1	0	36-39°C	0	0	0	0	0	0	25	1	29	0	Low class	0	4.67507	1.48498
356	A	84.397	1	Female	Medical	Unscheduled death	0	0	0	0	0	0	0	1	1	0	0	0	0	1	1	1	0	1	1	0	36-39°C	0	0	0	0	1	0	8	1	13	1	Normal value	1	9.97442	3.16945
358	A	49.2348	0	Female	Medical	Unscheduled death	0	0	0	0	0	0	0	0	0	0	0	0	0	1	1	0	0	0	0	0	36-39°C	0	0	0	0	0	0	29	0	29	0	Low class	0	1.02473	1.0271
357	A	38.371	0	Male	Medical	Death within 5 years	0	0	0	0	0	0	0	0	0	0	0	0	1	0	0	1	1	1	0	0	36-39°C	0	0	0	0	0	1	8	0	8	1	Low class	0	1.30173	9.7363
359	A	95.3703	1	Male	Unscheduled surgery	Death within 5 years	0	0	1	0	0	0	0	1	0	0	0	0	1	0	0	1	2	1	0	0	36-39°C	0	0	0	1	0	0	29	0	29	0	Very low class	0	2.39318	1.12627
360	A	76.7091	1	Female	Medical	Death within 5 years	0	0	0	0	0	0	0	0	0	0	0	0	0	0	0	1	2	0	0	0	36-39°C	0	0	0	0	1	0	29	0	29	0	Low class	0	1.21524	1.14641
361	A	57.1526	0	Male	Medical	Death within 5 years	0	0	1	0	0	0	0	0	0	0	0	0	1	1	0	0	0	0	0	0	36-39°C	0	0	0	0	0	0	29	0	29	0	Subnormal class	1	1.05382	1.02298
363	A	60.1068	0	Female	Unscheduled surgery	Death within 5 years	0	0	0	0	0	0	0	1	0	1	0	0	0	1	1	1	0	1	1	0	>39°C	0	1	0	0	0	0	29	0	29	0	Very low class	0	1.15698	1.10236
364	A	30.6448	0	Male	Medical	Unscheduled death	0	0	0	0	0	0	0	0	0	0	0	0	0	0	0	1	0	0	0	0	36-39°C	0	0	0	0	0	1	29	0	29	0	Normal value	0	1.10473	1.02585
366	A	49.9521	0	Female	Medical	Death within 1 year	0	0	1	0	0	0	0	0	0	0	0	1	1	1	0	0	0	0	0	0	36-39°C	0	0	0	1	0	0	29	0	29	0	Very low class	0	1.04844	1.07514
367	A	79.6988	1	Male	Medical	Death within 5 years	0	1	0	0	0	0	0	1	0	0	0	0	0	1	1	1	1	1	1	1	36-39°C	0	0	1	0	0	0	8	1	20	1	Very low class	0	2.25585	1.33631
368	A	49.5661	0	Male	Medical	Death within 1 year	0	0	0	0	0	0	0	1	0	0	0	0	1	1	0	1	2	1	1	0	>39°C	0	0	0	1	0	0	11	1	24	1	Subnormal class	1	3.39421	1.70811
371	A	64.5147	0	Male	Scheduled surgery	Death within 5 years	0	0	0	0	0	0	0	1	0	0	0	0	1	1	0	1	1	1	1	0	36-39°C	0	1	0	0	0	0	29	0	29	0	Very low class	0	1.20585	1.12981
373	A	50.2806	0	Male	Medical	Death within 5 years	0	0	1	0	0	0	0	1	0	0	0	0	1	1	0	1	0	1	1	0	36-39°C	0	0	0	0	0	0	29	0	29	0	Low class	0	1.21707	1.09257
374	A	61.3717	0	Male	Medical	Death within 5 years	0	0	1	0	0	0	0	0	0	0	0	0	1	1	1	1	2	0	0	0	36-39°C	0	0	0	1	0	0	29	0	29	0	Normal value	1	1.26048	1.08739
369	A	88.7858	1	Female	Medical	Unscheduled death	0	0	0	0	0	0	0	1	0	0	1	0	0	1	1	1	0	1	1	0	36-39°C	0	1	0	0	0	0	29	0	29	0	Low class	0	1.14234	1.76607
375	A	89.1417	1	Female	Medical	Death within 5 years	0	0	1	0	0	0	0	1	0	0	0	0	1	1	1	1	2	1	1	0	36-39°C	0	0	0	1	0	0	29	0	29	0	Low class	0	1.39409	1.46159
377	A	80.6626	1	Male	Medical	Death within 5 years	0	0	1	0	0	0	0	0	0	0	0	0	0	1	0	0	0	0	0	0	36-39°C	0	0	0	1	0	0	29	0	29	0	Low class	0	1.09348	1.04213
378	A	56.4736	0	Female	Medical	Unscheduled death	0	0	0	0	0	0	0	0	0	0	0	0	0	1	0	1	0	1	1	0	36-39°C	0	0	0	0	0	1	29	0	29	0	Subnormal class	0	1.08403	1.08974
379	A	38.7214	0	Female	Unscheduled surgery	Unscheduled death	0	0	0	0	0	0	0	1	0	0	0	0	0	1	0	1	2	1	1	0	>39°C	0	1	0	0	0	0	29	0	29	0	Very low class	0	1.24797	1.03571
381	A	62.3299	0	Female	Medical	Unscheduled death	0	0	0	0	0	0	0	0	0	0	0	0	1	1	0	0	0	0	0	0	36-39°C	0	0	0	0	0	1	29	0	29	0	Normal value	0	1.03097	1.03141
382	A	79.0691	1	Female	Unscheduled surgery	Unscheduled death	0	0	0	0	0	0	0	1	0	0	0	0	0	1	0	1	0	1	1	0	>39°C	0	1	0	0	0	0	29	0	29	0	Low class	0	1.13776	1.05469
383	A	70.2149	1	Female	Medical	Death within 5 years	0	0	0	0	0	0	0	0	0	0	0	0	1	1	0	1	1	1	1	0	>39°C	0	0	0	0	1	0	29	0	29	0	Subnormal class	1	1.20031	1.20656
385	A	41.1855	0	Female	Unscheduled surgery	Unscheduled death	0	0	0	0	0	0	0	0	1	0	0	0	0	1	0	1	0	0	1	0	36-39°C	0	0	1	0	0	0	29	0	29	0	Subnormal class	0	1.06442	1.02271
386	A	47.6194	0	Male	Medical	Death within 5 years	0	0	0	0	0	0	0	1	0	0	0	0	1	1	0	1	2	1	1	0	>39°C	0	0	0	1	0	0	29	0	29	0	Low class	0	1.68464	1.2912
387	A	52.9582	0	Female	Medical	Unscheduled death	0	0	0	0	0	0	0	1	0	0	1	0	0	1	0	1	0	1	1	0	36-39°C	0	0	0	1	0	0	29	0	29	0	Subnormal class	0	1.29411	1.23927
388	A	82.6366	1	Female	Scheduled surgery	Death within 1 year	0	1	0	0	0	0	0	1	0	0	1	0	1	1	0	1	1	1	1	0	>39°C	0	0	0	1	0	0	29	0	29	0	Low class	0	1.16651	2.68303
389	A	46.5763	0	Male	Medical	Unscheduled death	1	0	0	0	0	0	0	0	0	0	0	0	0	0	0	0	0	1	0	0	36-39°C	0	0	0	0	0	0	29	0	29	0	Low class	0	1.03772	1.14418
390	A	44.6872	0	Female	Medical	Unscheduled death	0	0	0	0	0	0	0	1	0	0	0	0	0	1	0	1	2	1	1	0	>39°C	0	0	0	1	0	0	29	0	29	0	Very low class	0	1.3457	1.16692
394	A	48.3094	0	Male	Medical	Unscheduled death	0	0	0	0	0	0	0	0	0	0	0	0	1	1	0	1	2	1	0	0	36-39°C	0	0	0	1	0	0	29	0	29	0	Subnormal class	0	1.56318	1.15166
395	A	56.2026	0	Male	Scheduled surgery	Death within 5 years	0	0	0	0	0	0	0	1	0	0	0	0	0	1	0	1	3	1	1	0	36-39°C	0	0	0	1	0	0	20	1	29	0	Low class	0	3.34427	1.1936
396	A	61.4949	0	Male	Medical	Unscheduled death	0	0	1	0	0	0	0	1	0	0	0	0	1	1	0	1	1	1	1	1	>39°C	0	0	0	1	0	0	29	0	29	0	Subnormal class	1	1.71509	1.24792
397	A	73.473	1	Male	Medical	Unscheduled death	0	0	0	0	0	0	0	0	0	0	0	0	1	0	0	1	1	1	1	0	36-39°C	0	0	0	0	1	0	4	1	29	0	Low class	0	2.80192	1.23073
399	A	80.512	1	Female	Unscheduled surgery	Death within 5 years	0	0	0	0	0	0	0	1	0	0	0	0	0	1	0	1	0	1	1	0	36-39°C	0	0	0	1	0	0	29	0	29	0	Low class	0	1.28468	1.07222
400	A	38.4695	0	Female	Medical	Unscheduled death	0	0	0	0	0	0	0	1	0	0	0	0	0	1	0	1	1	1	1	0	>39°C	0	0	0	0	1	0	1	1	29	0	Subnormal class	0	5.24361	1.10461
401	A	31.0637	0	Male	Medical	Unscheduled death	0	0	0	0	0	0	1	0	0	0	0	0	0	1	0	1	0	0	0	0	36-39°C	0	0	0	1	0	0	11	1	29	0	Very low class	0	7.82927	1.01277
404	A	65.4209	0	Male	Medical	Death within 5 years	0	0	0	1	0	1	0	0	0	0	0	0	1	1	0	1	0	0	0	0	36-39°C	0	0	0	1	0	0	29	0	29	0	Very low class	0	1.21147	1.06791
403	A	59.1211	0	Male	Medical	Unscheduled death	0	0	0	0	0	0	0	1	0	0	0	0	1	0	0	1	0	1	1	0	36-39°C	0	0	0	0	0	1	29	0	29	0	Subnormal class	0	1.32259	1.17841
405	A	44.6954	0	Female	Scheduled surgery	Unscheduled death	0	0	0	0	0	0	0	0	0	0	0	0	1	1	0	0	0	1	1	0	36-39°C	0	0	0	0	0	1	29	0	29	0	Subnormal class	1	1.04257	1.01772
406	A	64.5366	0	Male	Medical	Unscheduled death	0	0	0	0	0	0	0	1	0	0	1	1	1	1	0	1	1	1	1	0	36-39°C	0	1	0	0	0	0	7	0	7	1	Low class	0	1.4191	2.62355
407	A	54.3217	0	Female	Medical	Unscheduled death	0	0	0	0	0	0	0	0	0	0	1	0	0	1	0	0	0	0	0	0	36-39°C	0	0	0	0	0	1	29	0	29	0	Subnormal class	0	1.03402	1.05419
408	A	43.7919	0	Male	Scheduled surgery	Death within 5 years	0	0	0	0	0	0	0	1	0	0	1	0	1	0	1	1	0	1	1	0	36-39°C	0	0	0	0	0	0	29	0	29	0	Normal value	1	1.25673	1.15088
409	A	37.1992	0	Male	Medical	Unscheduled death	0	0	0	1	1	0	0	0	0	0	0	0	0	1	1	1	0	0	0	0	36-39°C	0	0	0	0	0	1	7	0	7	1	Subnormal class	1	1.07815	27.8606
410	A	56.4709	0	Female	Medical	Death within 5 years	0	0	1	0	0	0	0	1	0	0	0	0	1	1	1	1	1	1	1	0	36-39°C	0	0	0	0	0	0	29	0	29	0	Normal value	0	1.1387	1.14626
412	A	96.8131	1	Male	Medical	Death within 5 years	0	0	1	0	0	0	0	0	0	0	0	0	0	0	0	1	1	0	0	0	36-39°C	0	0	0	0	0	1	29	0	29	0	Normal value	1	1.11802	1.13258
411	A	66.9432	0	Male	Medical	Death within 1 year	0	0	0	0	0	0	0	0	0	0	0	0	1	1	0	1	0	0	0	0	36-39°C	0	0	0	0	1	0	29	0	29	0	Very low class	0	1.10274	1.36448
419	A	68.0055	1	Female	Medical	Death within 5 years	0	0	1	1	1	0	0	1	0	0	0	0	1	1	1	1	2	1	1	0	36-39°C	0	0	0	1	0	0	23	0	23	1	Normal value	1	1.50573	4.90512
420	A	75.8056	1	Female	Medical	Death within 5 years	0	0	0	0	0	0	0	1	0	0	0	0	1	1	0	1	2	1	1	0	36-39°C	0	1	0	0	0	0	29	0	29	0	Low class	0	1.24933	1.47373
415	A	75.6413	1	Male	Medical	Unscheduled death	0	0	1	0	0	0	0	0	0	0	0	0	0	0	0	1	2	0	1	0	>39°C	0	0	0	1	0	0	29	0	29	0	Low class	0	1.30512	1.08438
418	A	47.0308	0	Male	Medical	Unscheduled death	0	0	0	0	0	0	0	0	0	0	1	0	0	0	0	0	0	0	1	0	36-39°C	0	0	0	0	0	0	29	0	29	0	Low class	0	1.08785	1.05923
416	A	77.796	1	Male	Unscheduled surgery	Death within 5 years	0	0	0	0	0	0	0	1	0	0	1	0	1	1	1	1	1	1	1	0	36-39°C	0	1	0	0	0	0	29	0	29	0	Low class	0	1.40691	1.31662
421	A	70.7762	1	Male	Scheduled surgery	Death within 5 years	0	0	0	0	0	0	0	0	0	0	0	0	0	1	1	1	2	1	0	0	36-39°C	0	0	0	1	0	0	3	1	11	1	Very low class	0	4.44685	6.93483
414	A	64.7064	0	Male	Medical	Unscheduled death	0	0	1	0	0	0	0	0	0	0	0	0	0	1	0	1	2	0	1	0	>39°C	0	0	0	1	0	0	4	1	29	0	Subnormal class	0	5.73781	1.06365
422	A	75.1677	1	Female	Medical	Death within 5 years	0	1	0	0	0	0	0	1	0	0	0	0	0	1	0	1	3	0	0	0	36-39°C	0	0	0	1	0	0	29	0	29	0	Very low class	0	1.21383	1.29781
423	A	75.2526	1	Female	Medical	Death within 5 years	0	1	1	0	0	0	0	1	0	0	1	0	1	1	1	1	0	1	1	0	36-39°C	0	1	0	0	0	0	4	1	19	1	Very low class	0	5.75645	3.51037
424	A	83.1075	1	Male	Medical	Death within 5 years	0	0	0	0	0	0	0	1	0	0	0	0	1	1	0	1	0	1	1	0	36-39°C	0	0	0	1	0	0	29	0	29	0	Normal value	0	1.42975	1.39704
426	A	20.961	0	Male	Medical	Unscheduled death	0	0	0	0	0	0	0	0	0	0	0	0	0	0	0	0	0	0	0	0	36-39°C	0	0	0	0	0	1	29	0	29	0	Normal value	0	1.07017	1.01387
427	A	74.9624	1	Male	Medical	Death within 5 years	0	0	1	0	0	0	0	0	0	0	0	0	1	0	0	1	0	0	0	0	36-39°C	0	0	0	0	0	1	29	0	29	0	Subnormal class	1	1.11611	1.05553
429	A	75.5373	1	Female	Medical	Death within 5 years	0	0	1	0	0	0	0	0	0	0	0	0	0	1	0	1	0	0	0	0	36-39°C	0	0	0	1	0	0	29	0	29	0	Very low class	0	1.08455	1.04178
428	A	52.8241	0	Female	Medical	Unscheduled death	0	0	0	0	0	0	0	0	0	0	1	0	1	1	0	0	0	0	0	0	>39°C	0	1	0	0	0	0	29	0	29	0	Very low class	0	1.04235	1.04913
430	A	76.6297	1	Male	Scheduled surgery	Death within 5 years	0	0	1	0	0	0	0	0	0	0	0	0	1	1	0	1	3	1	1	0	36-39°C	0	0	0	0	0	1	29	0	29	0	Low class	1	1.16066	1.12942
431	A	73.6208	1	Female	Medical	Unscheduled death	0	0	0	1	1	0	0	1	0	0	0	0	1	1	1	1	0	1	1	0	>39°C	0	0	0	0	1	0	29	0	29	0	Low class	0	1.2501	1.23163
432	A	86.601	1	Male	Medical	Death within 5 years	0	1	0	0	0	0	0	1	0	0	0	0	1	0	0	0	0	0	0	0	36-39°C	0	0	0	0	0	1	1	0	1	1	Low class	1	1.12487	7.7608
433	A	87.4853	1	Female	Unscheduled surgery	Death within 5 years	0	0	0	0	0	0	0	1	0	0	0	0	0	1	0	1	0	1	1	0	36-39°C	0	1	0	0	0	0	29	0	29	0	Very low class	0	1.16391	1.08645
436	A	71.7919	1	Female	Medical	Death within 5 years	0	0	1	0	0	0	1	1	0	0	1	0	0	1	1	0	0	1	1	0	36-39°C	0	0	0	0	0	0	29	0	29	0	Very low class	0	1.08309	1.11984
437	A	54.2779	0	Female	Medical	Unscheduled death	0	0	0	1	0	1	0	1	0	0	0	0	0	1	0	0	0	1	1	0	36-39°C	0	1	0	0	0	0	29	0	29	0	Very low class	0	1.11132	1.07185
438	A	83.6934	1	Female	Medical	Death within 5 years	0	0	0	0	0	0	0	0	0	0	0	0	0	1	0	1	0	0	0	0	36-39°C	0	0	0	1	0	0	12	1	21	1	Low class	0	12.8271	11.5418
439	A	73.4401	1	Female	Medical	Unscheduled death	0	0	0	1	0	1	0	1	0	1	0	1	1	1	0	0	0	1	1	0	>39°C	0	1	0	0	0	0	29	0	29	0	Very low class	0	1.12943	1.24331
392	A	86.3354	1	Female	Medical	Death within 5 years	0	1	0	0	0	0	0	1	0	0	0	0	0	1	1	0	0	0	0	0	>39°C	0	1	0	0	0	0	29	0	29	0	Very low class	0	1.04217	1.13718
440	A	59.8303	0	Female	Medical	Unscheduled death	0	0	0	0	0	0	0	0	1	0	1	0	0	0	0	1	0	0	0	0	36-39°C	0	0	0	0	1	0	29	0	29	0	Low class	0	1.0961	1.12323
442	A	77.0623	1	Male	Medical	Unscheduled death	0	0	0	0	0	0	0	1	0	0	0	0	1	1	0	1	0	1	1	0	36-39°C	0	0	0	0	1	0	29	0	29	0	Low class	0	1.39925	1.26948
441	A	75.6003	1	Male	Medical	Death within 5 years	0	1	0	0	0	0	0	0	0	0	1	0	1	0	0	0	0	0	0	0	36-39°C	0	0	0	1	0	0	29	0	29	0	Very low class	0	1.25689	1.15522
443	A	50.3409	0	Female	Medical	Death within 1 year	0	0	0	0	0	0	0	0	1	0	0	1	0	1	1	1	0	1	0	0	36-39°C	0	0	0	0	1	0	29	0	29	0	Normal value	1	1.06748	1.77972
444	A	81.4155	1	Male	Medical	Death within 5 years	0	1	0	0	0	0	0	1	0	0	1	0	1	1	1	1	0	1	1	0	>39°C	0	0	0	1	0	0	7	0	7	1	Low class	0	1.53327	1.91549
445	A	83.5099	1	Male	Medical	Death within 5 years	0	0	0	0	0	0	0	1	0	0	0	0	1	1	0	1	2	1	0	0	>39°C	0	0	0	1	0	0	29	0	29	0	Very low class	0	1.63243	1.67956
446	A	73.1718	1	Male	Medical	Death within 5 years	0	1	0	0	0	0	0	1	0	0	0	0	0	1	0	1	1	1	1	0	>39°C	0	0	0	0	1	0	29	0	29	0	Very low class	0	1.46542	1.44533
447	A	77.2457	1	Male	Unscheduled surgery	Death within 5 years	0	0	0	1	0	1	0	1	0	0	0	0	1	1	0	0	0	0	0	0	36-39°C	0	1	0	0	0	0	29	0	29	0	Low class	1	1.12246	1.02291
449	A	58.2724	0	Female	Medical	Death within 5 years	0	0	1	0	0	0	0	0	0	0	0	0	1	0	1	1	1	0	0	0	36-39°C	0	0	0	0	1	0	29	0	29	0	Very low class	0	1.1684	1.04626
448	A	83.7509	1	Male	Medical	Death within 5 years	0	0	0	0	0	0	1	1	0	0	0	0	1	1	0	0	0	1	1	0	36-39°C	0	1	0	0	0	0	29	0	29	0	Normal value	0	1.16925	1.14284
450	A	75.4962	1	Male	Unscheduled surgery	Unscheduled death	0	0	0	0	0	0	1	0	0	0	1	0	1	0	0	1	2	1	1	0	36-39°C	0	0	0	0	0	0	29	0	29	0	Low class	0	1.60494	1.08983
452	A	79.6112	1	Male	Medical	Death within 5 years	0	0	1	0	0	0	0	0	0	0	0	0	0	0	1	0	0	0	0	0	36-39°C	0	0	0	0	0	1	29	0	29	0	Low class	1	1.06211	1.05481
453	A	80.7228	1	Male	Medical	Death within 5 years	0	0	0	0	0	0	0	1	0	0	0	0	1	1	0	0	0	1	1	0	36-39°C	0	0	0	0	0	1	29	0	29	0	Low class	1	1.13435	1.27038
456	A	65.4264	0	Male	Scheduled surgery	Death within 5 years	0	0	0	0	0	0	0	0	0	0	0	0	0	1	0	1	1	1	1	0	36-39°C	0	1	0	0	0	0	2	1	29	0	Low class	0	8.22258	1.09182
454	A	65.3005	0	Female	Unscheduled surgery	Unscheduled death	0	0	0	0	0	0	0	1	0	0	0	0	1	1	0	1	0	1	1	0	>39°C	0	1	0	0	0	0	29	0	29	0	Low class	1	1.16999	1.03835
455	A	60.512	0	Male	Unscheduled surgery	Unscheduled death	0	0	0	0	0	0	0	0	0	0	0	0	1	1	0	0	0	0	0	0	36-39°C	0	0	0	0	0	0	29	0	29	0	Normal value	0	1.06367	1.00913
457	A	82.0534	1	Female	Medical	Death within 5 years	0	0	1	0	0	0	0	1	0	0	0	0	1	1	0	1	0	1	1	0	>39°C	0	0	1	0	0	0	29	0	29	0	Normal value	0	1.23773	1.37995
459	A	74.412	1	Female	Medical	Death within 5 years	0	0	1	0	0	0	0	0	0	0	0	0	1	1	0	1	1	1	1	0	>39°C	0	0	0	0	0	1	16	1	29	0	Low class	0	11.4676	1.13152
460	A	63.9973	0	Male	Medical	Death within 5 years	0	0	0	0	0	0	0	1	0	0	0	0	1	1	0	1	0	1	1	0	36-39°C	0	0	0	0	1	0	29	0	29	0	Low class	0	1.45513	1.24259
461	A	83.9726	1	Female	Medical	Death within 5 years	0	0	1	0	0	0	0	0	0	0	0	0	0	0	0	1	1	0	0	0	36-39°C	0	0	0	0	0	0	29	0	29	0	Low class	0	1.07153	1.07059
462	A	83.6742	1	Male	Medical	Death within 1 year	0	0	1	0	0	0	0	1	0	0	0	0	1	1	1	1	3	1	1	1	>39°C	0	1	0	0	0	0	2	1	21	1	Very low class	0	4.30729	1.16669
458	A	82.809	1	Female	Medical	Death within 5 years	0	0	1	0	0	0	0	1	0	0	0	0	1	1	0	1	2	1	1	0	36-39°C	0	0	0	1	0	0	29	0	29	0	Very low class	0	1.43306	1.3084
463	A	65.2649	0	Male	Medical	Death within 5 years	1	0	1	0	0	0	0	0	0	0	1	0	1	1	0	0	0	0	0	0	36-39°C	0	0	0	0	0	1	29	0	29	0	Very low class	0	1.01748	1.16846
464	A	80.4271	1	Female	Unscheduled surgery	Unscheduled death	0	0	0	0	0	0	0	1	0	0	1	0	1	1	0	1	0	1	1	0	36-39°C	0	1	0	0	0	0	29	0	29	0	Low class	1	1.22213	1.12122
465	A	32.0274	0	Female	Medical	Unscheduled death	0	0	0	0	0	0	0	0	0	0	0	0	0	0	0	1	0	0	0	0	36-39°C	0	0	0	0	1	0	29	0	29	0	Subnormal class	0	1.13308	1.01986
467	A	67.614	0	Male	Medical	Unscheduled death	0	0	0	0	0	0	0	1	0	0	0	0	0	1	0	0	0	1	1	0	>39°C	0	0	0	1	0	0	7	0	7	1	Subnormal class	0	1.22985	7.93709
482	A	69.1061	1	Male	Medical	Unscheduled death	0	0	0	0	0	0	0	1	0	0	0	0	1	1	0	1	1	1	1	0	36-39°C	0	0	0	0	0	0	29	0	29	0	Subnormal class	1	1.22061	1.29839
484	A	51.5811	0	Male	Medical	Death within 5 years	0	0	1	0	0	0	0	1	0	0	0	0	0	1	0	1	3	1	1	0	36-39°C	0	0	0	1	0	0	29	0	29	0	Very low class	0	1.64307	1.24046
485	A	77.9466	1	Male	Scheduled surgery	Unscheduled death	0	0	0	0	0	0	0	1	0	0	1	0	1	0	0	1	0	1	1	1	36-39°C	0	0	1	0	0	0	1	1	29	0	Normal value	1	2.15817	1.99877
487	A	83.7016	1	Male	Medical	Unscheduled death	0	0	0	0	0	0	0	1	0	0	0	0	1	1	0	1	0	1	1	0	>39°C	0	1	0	0	0	0	29	0	29	0	Low class	0	1.20796	1.31687
490	A	78.1903	1	Male	Medical	Death within 5 years	0	1	0	0	0	0	1	1	0	0	0	0	1	1	0	1	0	1	1	0	36-39°C	0	0	0	1	0	0	5	1	29	0	Normal value	0	2.85218	1.19331
492	A	60.2081	0	Male	Unscheduled surgery	Unscheduled death	0	0	0	0	0	0	0	1	0	0	1	0	1	0	0	1	0	1	1	1	36-39°C	0	0	1	0	0	0	1	1	9	1	Low class	0	1.56961	3.46212
494	A	34.6502	0	Male	Medical	Death within 5 years	0	1	0	0	0	0	0	0	0	0	0	0	1	1	0	1	0	1	1	0	36-39°C	0	0	1	0	0	0	29	0	29	0	Subnormal class	0	1.45263	1.19822
497	A	89.1581	1	Female	Medical	Death within 5 years	0	0	0	0	0	0	0	1	0	0	1	0	1	0	0	1	0	1	1	0	36-39°C	0	0	0	0	0	1	2	1	9	1	Low class	0	5.19988	2.23993
496	A	35.3648	0	Male	Medical	Death within 5 years	0	0	0	1	0	1	0	1	0	0	0	0	0	1	0	1	0	1	1	0	>39°C	0	0	0	1	0	0	1	1	29	0	Low class	0	3.25349	1.10269
498	A	64.5914	0	Female	Medical	Unscheduled death	0	0	0	1	1	1	0	0	0	0	0	0	1	1	0	0	0	0	0	0	36-39°C	0	0	0	0	0	1	29	0	29	0	Normal value	0	1.03912	1.06956
504	A	70.5051	1	Male	Medical	Death within 5 years	0	0	1	0	0	0	0	1	0	0	0	0	1	1	0	1	2	1	1	0	36-39°C	0	0	0	0	0	0	12	1	18	1	Low class	1	3.99936	4.47073
500	A	77.3525	1	Female	Medical	Death within 5 years	0	0	0	0	0	1	0	1	0	0	1	0	1	1	0	1	0	1	1	0	36-39°C	0	0	0	1	0	0	29	0	29	0	Very low class	0	1.32094	2.23548
508	A	66.0452	0	Male	Medical	Unscheduled death	0	0	0	0	0	0	1	1	0	0	1	0	1	0	0	0	0	0	0	0	36-39°C	0	0	0	0	0	0	29	0	29	0	Low class	0	1.13335	1.06652
509	A	83.2526	1	Female	Medical	Death within 5 years	0	0	0	0	0	0	0	1	0	0	0	0	0	0	0	1	2	1	1	0	36-39°C	0	0	0	0	0	1	5	1	9	1	Subnormal class	0	4.60464	2.65694
512	A	65.7796	0	Female	Scheduled surgery	Unscheduled death	0	0	0	0	0	0	0	1	0	0	0	0	1	0	0	1	0	1	1	0	36-39°C	0	0	0	0	0	0	29	0	29	0	Low class	1	1.12969	1.06099
513	A	87.3292	1	Female	Medical	Death within 5 years	0	1	1	0	0	0	0	1	0	0	0	0	1	1	0	1	3	1	1	0	>39°C	0	0	0	1	0	0	29	0	29	0	Normal value	1	1.44693	1.50213
514	A	28.9802	0	Female	Medical	Unscheduled death	0	0	0	0	0	0	0	0	1	0	0	0	1	1	0	1	0	0	0	0	36-39°C	0	0	0	0	1	0	29	0	29	0	Subnormal class	0	1.05591	1.02623
515	A	68.2765	1	Male	Medical	Death within 5 years	0	0	1	0	0	0	0	0	0	0	0	0	1	1	0	0	0	0	0	0	36-39°C	0	0	0	0	0	1	29	0	29	0	Very low class	0	1.04971	1.03219
519	A	30.9815	0	Male	Unscheduled surgery	Unscheduled death	0	0	0	0	0	0	0	0	0	0	0	0	1	0	0	1	2	0	0	0	36-39°C	0	0	0	0	0	0	29	0	29	0	Low class	0	1.24728	1.01144
521	A	90.5051	1	Male	Unscheduled surgery	Death within 5 years	0	0	0	0	0	0	0	0	0	0	0	0	1	1	0	1	0	0	0	0	36-39°C	0	0	0	1	0	0	29	0	29	0	Low class	0	1.19812	1.0362
520	A	30.6995	0	Male	Medical	Unscheduled death	0	0	0	0	0	0	0	0	0	0	0	0	1	1	0	1	0	0	0	0	36-39°C	0	0	0	0	1	0	29	0	29	0	Low class	0	1.15993	1.02462
524	A	56.0493	0	Male	Unscheduled surgery	Death within 5 years	0	0	1	0	0	0	1	1	0	0	1	0	1	1	0	1	0	1	0	0	36-39°C	0	0	0	0	0	0	29	0	29	0	Normal value	1	1.34569	1.02701
525	A	47.217	0	Female	Medical	Unscheduled death	0	0	0	0	0	0	0	0	1	0	0	0	1	1	0	1	0	0	0	0	36-39°C	0	0	0	0	1	0	29	0	29	0	Low class	0	1.05591	1.04198
526	A	54.5708	0	Male	Unscheduled surgery	Death within 5 years	0	0	0	0	0	0	1	0	0	0	0	0	1	1	0	1	0	1	1	0	36-39°C	0	0	0	0	0	1	29	0	29	0	Subnormal class	0	1.21168	1.01772
529	A	81.1636	1	Female	Unscheduled surgery	Death within 5 years	0	0	0	0	0	0	0	1	0	0	1	0	1	1	0	1	1	1	1	0	36-39°C	0	0	1	0	0	0	7	1	27	1	Very low class	0	3.06014	3.01603
532	A	66.8939	0	Male	Scheduled surgery	Death within 5 years	0	0	1	0	0	0	0	1	0	0	1	0	1	0	0	1	0	1	1	0	36-39°C	0	0	0	0	0	0	29	0	29	0	Low class	0	1.28212	1.11701
536	A	65.9192	0	Female	Unscheduled surgery	Death within 5 years	0	0	0	0	0	0	0	1	0	0	1	0	1	1	0	1	0	1	1	0	>39°C	0	1	0	0	0	0	29	0	29	0	Very low class	0	1.22411	1.10418
538	A	60.7858	0	Male	Unscheduled surgery	Death within 5 years	0	0	0	0	0	0	0	1	0	0	1	0	1	1	0	0	0	1	1	0	36-39°C	0	1	0	0	0	0	29	0	29	0	Very low class	0	1.27994	1.08139
540	A	79.1896	1	Female	Medical	Unscheduled death	0	0	0	0	0	0	0	1	0	0	0	0	1	1	0	1	0	1	1	0	>39°C	0	1	0	0	0	0	29	0	29	0	Normal value	1	1.12604	1.21986
539	A	81.1663	1	Female	Medical	Death within 5 years	0	0	1	0	0	0	0	0	0	0	0	0	0	1	0	1	2	1	0	0	36-39°C	0	0	0	0	0	0	6	0	6	1	Normal value	1	1.13591	6.29253
541	A	53.9713	0	Female	Medical	Unscheduled death	0	0	0	0	0	0	0	1	0	0	0	0	1	1	0	1	2	1	1	0	36-39°C	0	0	0	1	0	0	1	1	16	1	Normal value	0	3.24618	5.67264
545	A	70.1985	1	Female	Medical	Death within 1 year	0	0	1	0	0	0	1	1	0	0	1	0	1	1	0	1	2	1	1	0	<36°C	0	0	0	1	0	0	5	1	19	1	Low class	1	1.58697	1.19924
548	A	62.5681	0	Female	Medical	Death within 5 years	0	0	0	0	0	0	0	1	0	0	0	0	1	0	0	1	0	1	1	0	36-39°C	0	0	0	1	0	0	29	0	29	0	Normal value	0	1.44123	1.18224
549	A	53.6372	0	Male	Unscheduled surgery	Unscheduled death	0	0	0	0	0	0	0	1	0	0	0	0	1	0	0	1	0	1	1	0	36-39°C	0	0	0	0	0	0	29	0	29	0	Low class	0	1.40191	1.03676
551	A	70.3162	1	Male	Medical	Unscheduled death	0	0	0	1	0	0	0	0	0	0	0	0	1	1	1	1	0	0	1	0	36-39°C	0	0	0	1	0	0	29	0	29	0	Very low class	0	1.17152	1.03846
555	A	79.54	1	Female	Unscheduled surgery	Death within 5 years	0	0	0	0	0	0	0	1	0	0	1	0	1	1	1	1	2	1	1	0	36-39°C	0	1	0	0	0	0	1	1	29	0	Subnormal class	0	3.82544	1.3509
557	A	83.8138	1	Female	Medical	Unscheduled death	0	0	0	0	0	0	0	0	0	0	1	0	1	1	0	0	0	0	0	0	>39°C	0	1	0	0	0	0	29	0	29	0	Low class	0	1.03912	1.10924
567	A	51.7618	0	Female	Medical	Unscheduled death	0	0	0	0	0	0	0	0	0	0	0	0	0	1	0	0	0	0	1	0	36-39°C	0	0	0	0	0	1	29	0	29	0	Very low class	0	1.02717	1.02586
569	A	51.4004	0	Male	Medical	Death within 5 years	0	0	1	0	0	0	0	0	0	0	0	0	0	1	0	1	2	1	1	0	36-39°C	0	0	0	0	0	0	29	0	29	0	Low class	0	1.24276	1.12165
571	A	80.1205	1	Male	Unscheduled surgery	Death within 5 years	0	0	0	0	0	0	1	1	0	0	1	0	1	1	0	1	0	1	1	0	36-39°C	0	1	0	0	0	0	29	0	29	0	Very low class	0	1.39403	1.09994
574	A	40.5914	0	Male	Medical	Unscheduled death	0	0	0	0	0	0	0	0	0	0	0	0	0	1	0	1	3	0	1	0	36-39°C	0	0	0	1	0	0	29	0	29	0	Subnormal class	0	1.22597	1.08628
579	A	44.2683	0	Female	Medical	Unscheduled death	0	0	0	0	0	0	0	0	0	0	0	0	0	0	0	0	0	0	0	0	36-39°C	0	0	0	0	1	0	29	0	29	0	Subnormal class	1	1.08916	1.01875
581	A	39.655	0	Male	Medical	Unscheduled death	0	0	0	0	0	0	0	0	0	0	0	0	0	0	0	1	1	0	0	0	36-39°C	0	0	0	0	1	0	29	0	29	0	Subnormal class	0	1.2544	1.04216
582	A	76.7967	1	Male	Medical	Death within 5 years	0	0	0	0	0	0	0	1	0	0	1	0	0	1	0	0	0	1	1	0	36-39°C	0	1	0	0	0	0	11	0	11	1	Very low class	0	1.1821	3.02906
580	A	27.4168	0	Male	Medical	Unscheduled death	0	0	1	0	0	0	0	0	0	0	1	0	1	1	0	1	3	0	0	0	36-39°C	0	0	0	1	0	0	29	0	29	0	Subnormal class	0	1.32248	1.0655
585	A	71.3128	1	Male	Unscheduled surgery	Unscheduled death	0	0	0	0	0	0	0	1	0	0	0	0	1	0	0	1	0	1	1	0	36-39°C	0	0	0	0	0	0	29	0	29	0	Low class	0	1.37126	1.05798
586	A	74.3956	1	Male	Medical	Death within 5 years	0	0	0	0	0	0	0	1	0	0	1	0	1	1	0	0	0	1	1	0	36-39°C	0	0	0	0	0	1	29	0	29	0	Low class	0	1.16821	1.48708
588	A	57.963	0	Male	Medical	Unscheduled death	0	0	0	1	0	0	0	1	0	0	1	0	1	1	1	1	2	1	1	0	36-39°C	0	0	0	1	0	0	19	1	29	0	Very low class	0	1.95729	1.33579
589	A	81.4538	1	Male	Medical	Death within 5 years	0	0	0	0	0	0	0	0	0	0	0	0	0	1	0	0	0	0	0	0	>39°C	0	1	0	0	0	0	29	0	29	0	Low class	1	1.04763	1.0784
590	A	73.3552	1	Female	Medical	Death within 5 years	0	0	0	0	0	0	0	0	0	0	0	0	1	0	0	0	0	0	0	0	36-39°C	0	0	0	0	0	0	29	0	29	0	Low class	0	1.04715	1.05005
594	A	70.9733	1	Male	Medical	Death within 5 years	0	0	0	1	0	1	0	0	0	0	0	0	1	1	0	0	0	1	0	0	36-39°C	0	0	0	0	0	1	29	0	29	0	Normal value	0	1.12653	1.12012
595	A	89.0404	1	Male	Medical	Unscheduled death	0	0	0	0	0	0	0	0	0	0	0	0	1	1	0	0	0	0	0	0	36-39°C	0	0	0	1	0	0	29	0	29	0	Low class	0	1.10118	1.07632
596	A	61.0842	0	Male	Medical	Death within 5 years	0	0	1	0	0	0	0	0	0	0	0	0	0	0	0	0	0	0	0	0	36-39°C	0	0	0	0	0	0	29	0	29	0	Very low class	0	1.07389	1.02543
597	A	76.7775	1	Female	Medical	Death within 5 years	0	0	0	0	0	0	1	0	0	0	1	0	1	1	0	1	2	1	1	0	>39°C	0	1	0	0	0	0	14	1	29	1	Very low class	0	5.62414	3.76003
598	A	80.7803	1	Female	Medical	Death within 5 years	0	0	0	0	0	0	0	0	0	0	1	0	0	1	0	1	2	0	0	0	36-39°C	0	0	0	1	0	0	29	0	29	0	Low class	0	1.17602	1.34484
600	A	51.8987	0	Male	Medical	Death within 5 years	0	0	0	0	0	0	0	1	0	0	0	0	1	1	0	1	1	1	1	0	>39°C	0	0	0	1	0	0	29	0	29	0	Low class	0	1.47704	1.23921
601	A	61.4538	0	Male	Medical	Death within 5 years	0	0	0	0	0	0	0	1	0	0	0	0	0	1	0	1	0	1	1	0	36-39°C	0	0	1	0	0	0	29	0	29	0	Low class	1	1.42092	1.53224
602	A	86.3956	1	Male	Medical	Death within 5 years	0	0	0	0	0	0	0	1	0	0	0	0	1	1	0	1	0	1	1	0	36-39°C	0	0	0	0	1	0	29	0	29	0	Normal value	1	1.42042	1.43217
605	A	70.8501	1	Male	Medical	Death within 5 years	0	0	0	0	0	0	0	1	1	0	0	0	1	1	1	1	0	1	1	0	36-39°C	0	0	0	0	1	0	29	0	29	0	Very low class	0	1.22068	1.5258
607	A	34.2505	0	Male	Medical	Unscheduled death	0	0	0	0	0	0	0	1	0	0	0	0	0	1	0	1	2	1	1	0	36-39°C	0	0	0	0	1	0	29	0	29	0	Normal value	0	1.6305	1.16514
608	A	80.3231	1	Female	Medical	Death within 5 years	0	0	0	0	0	0	0	1	0	0	0	0	0	1	0	1	2	1	1	0	36-39°C	0	1	0	0	0	0	29	0	29	0	Very low class	0	1.21875	1.53225
610	A	78.8556	1	Male	Medical	Death within 5 years	0	0	0	0	0	0	1	1	0	0	1	0	1	1	0	1	3	1	1	0	36-39°C	0	0	0	1	0	0	14	1	16	1	Very low class	0	2.15541	2.02693
613	A	67.7618	0	Male	Medical	Death within 5 years	0	0	0	0	0	0	1	0	0	0	1	0	1	1	0	0	0	1	0	0	36-39°C	0	1	0	0	0	0	29	0	29	0	Very low class	0	1.17587	1.12821
616	A	70.8994	1	Male	Scheduled surgery	Death within 5 years	0	0	0	0	0	0	0	0	0	0	0	0	0	0	0	1	0	1	1	0	36-39°C	0	0	0	0	0	1	29	0	29	0	Subnormal class	0	1.14	1.08178
618	A	21.4976	0	Male	Medical	Unscheduled death	0	0	0	0	0	0	0	0	0	0	0	0	0	0	0	0	0	0	0	0	>39°C	0	0	0	0	0	1	29	0	29	0	Low class	0	1.0621	1.01394
619	A	55.1732	0	Male	Medical	Death within 5 years	0	0	0	1	0	1	0	1	0	0	0	0	0	1	1	1	1	1	1	0	36-39°C	0	0	0	1	0	0	2	0	2	1	Low class	0	1.52861	4.35083
620	A	86.6502	1	Male	Unscheduled surgery	Death within 5 years	0	0	0	0	0	0	1	0	0	0	1	0	1	1	0	1	1	1	1	0	36-39°C	0	0	0	0	0	1	29	0	29	0	Very low class	0	1.28363	1.11679
622	A	83.781	1	Female	Unscheduled surgery	Death within 5 years	0	0	0	0	0	0	0	1	0	0	1	0	1	1	0	1	0	1	1	0	36-39°C	0	0	0	0	0	0	29	0	29	0	Subnormal class	0	1.18956	1.16663
623	A	88.219	1	Male	Medical	Death within 5 years	0	0	0	0	0	0	0	0	0	0	0	0	1	1	0	1	1	1	1	0	36-39°C	0	0	0	1	0	0	29	0	29	0	Very low class	0	1.38171	1.42544
626	A	70.3272	1	Male	Medical	Death within 5 years	0	0	1	0	0	0	0	1	0	0	1	0	1	1	0	1	1	1	1	0	>39°C	0	0	0	1	0	0	2	0	2	1	Normal value	1	1.55172	3.25559
628	A	42.8282	0	Male	Medical	Unscheduled death	0	0	0	0	0	0	0	0	0	0	0	0	0	1	0	1	2	1	0	0	>39°C	0	0	0	1	0	0	29	0	29	0	Low class	0	1.4373	1.13048
631	A	46.6913	0	Female	Medical	Death within 1 year	1	0	0	0	0	0	0	0	0	0	1	0	1	1	0	0	0	0	0	0	36-39°C	0	1	0	0	0	0	29	0	29	0	Low class	1	1.00798	1.65656
633	A	71.8193	1	Male	Medical	Death within 5 years	0	0	1	0	0	0	0	1	0	0	0	0	0	0	0	1	0	1	1	0	36-39°C	0	0	0	1	0	0	2	1	4	1	Subnormal class	1	2.69485	7.19991
632	A	74.9295	1	Male	Medical	Death within 1 year	0	0	1	1	0	1	0	1	0	0	0	0	1	1	0	0	0	1	1	0	36-39°C	0	1	0	0	0	0	29	0	29	0	Low class	1	1.12424	1.49614
655	A	85.5852	1	Female	Medical	Death within 5 years	0	0	1	0	0	0	0	1	0	0	0	0	1	1	0	1	0	1	1	0	36-39°C	0	0	0	1	0	0	29	0	29	0	Very low class	0	1.26045	1.17928
656	A	64.46	0	Male	Medical	Death within 5 years	1	0	1	0	0	0	0	1	0	0	0	0	1	1	0	1	2	1	1	0	36-39°C	0	1	0	0	0	0	6	0	6	1	Low class	0	1.11556	2.52074
657	A	73.7659	1	Female	Medical	Death within 5 years	0	0	1	0	0	0	0	0	0	0	0	0	1	1	0	1	1	0	0	0	36-39°C	0	0	0	0	0	0	29	0	29	0	Low class	0	1.0521	1.05426
658	A	80.4298	1	Male	Medical	Death within 5 years	0	0	1	0	0	0	0	1	0	0	1	0	1	0	0	1	0	1	1	0	36-39°C	0	0	0	1	0	0	4	1	4	1	Low class	0	2.18763	3.3416
659	A	78.8008	1	Female	Scheduled surgery	Death within 5 years	0	0	1	0	0	0	0	1	1	0	0	0	1	0	0	1	3	1	1	0	36-39°C	0	0	0	0	1	0	29	0	29	0	Low class	0	1.24037	1.20983
661	A	55.4059	0	Female	Medical	Death within 1 year	0	0	1	1	0	1	0	0	0	0	0	0	1	0	0	0	0	0	0	0	36-39°C	0	0	0	1	0	0	29	0	29	0	Normal value	1	1.08198	1.07058
660	A	76.3587	1	Male	Medical	Death within 5 years	0	0	1	0	0	0	0	0	0	0	0	0	1	0	0	1	2	0	0	0	36-39°C	0	0	0	0	0	0	29	0	29	0	Low class	0	1.19307	1.10117
662	A	82.5188	1	Female	Medical	Death within 5 years	0	1	0	0	0	0	0	1	0	0	0	0	1	1	1	1	1	1	1	1	36-39°C	0	0	1	0	0	0	29	0	29	0	Normal value	0	1.55006	3.49233
663	A	62.8474	0	Male	Medical	Unscheduled death	0	0	1	0	0	0	1	1	1	0	0	0	1	1	0	1	2	0	0	0	36-39°C	0	0	0	0	1	0	4	0	4	1	Low class	1	1.20426	17.6175
664	A	74.2259	1	Female	Unscheduled surgery	Death within 5 years	0	0	0	0	0	0	0	0	0	0	0	0	0	1	0	1	0	1	0	0	36-39°C	0	1	0	0	0	0	29	0	29	0	Low class	1	1.12566	1.03926
665	A	82.0315	1	Female	Unscheduled surgery	Death within 5 years	0	0	0	0	0	0	0	1	0	0	1	0	1	1	0	1	0	1	1	0	36-39°C	0	1	0	0	0	0	29	0	29	0	Low class	0	1.23391	1.15928
666	A	82.1602	1	Male	Medical	Unscheduled death	0	0	0	0	0	0	0	1	0	0	0	1	0	1	0	1	2	1	1	0	36-39°C	0	1	0	0	0	0	29	0	29	0	Low class	0	1.38934	1.62191
667	A	49.0157	0	Male	Medical	Unscheduled death	0	0	0	0	0	0	0	0	0	0	0	0	1	1	0	1	3	1	1	0	>39°C	0	0	0	0	0	1	29	0	29	0	Low class	0	1.22038	1.23646
668	A	30.3053	0	Female	Medical	Unscheduled death	0	0	0	0	0	0	0	0	0	0	0	0	1	0	0	0	0	0	0	0	>39°C	0	0	0	0	0	1	29	0	29	0	Low class	0	1.0429	1.01363
669	A	78.5435	1	Male	Medical	Death within 5 years	0	0	0	1	1	0	0	0	0	0	0	0	1	1	0	1	1	1	1	0	36-39°C	0	0	0	1	0	0	11	1	29	0	Low class	0	3.04149	1.31714
670	A	88.5695	1	Male	Medical	Death within 5 years	0	0	0	0	0	0	0	0	0	0	1	0	0	0	0	0	0	0	0	0	36-39°C	0	0	0	0	0	0	29	0	29	0	Low class	0	1.08546	1.20157
671	A	76.627	1	Male	Medical	Death within 5 years	0	0	0	1	0	1	0	0	0	0	0	0	1	0	0	0	0	0	0	0	36-39°C	0	0	0	0	0	0	29	0	29	0	Very low class	0	1.09557	1.06244
672	A	80.5065	1	Male	Unscheduled surgery	Unscheduled death	0	0	0	0	0	0	1	0	0	0	0	0	1	0	0	1	0	0	1	0	36-39°C	0	0	0	0	0	0	29	0	29	0	Low class	0	1.14026	1.01232
673	A	68.3641	1	Male	Medical	Death within 5 years	0	0	0	1	0	1	0	1	0	0	0	0	0	1	0	0	0	1	1	0	36-39°C	0	0	0	1	0	0	29	0	29	0	Low class	0	1.31032	1.16712
674	A	81.3498	1	Female	Medical	Unscheduled death	0	0	1	0	0	0	0	1	1	0	1	0	1	1	0	1	1	1	1	0	36-39°C	0	0	0	0	1	0	29	0	29	0	Low class	1	1.20245	1.52513
675	A	72.5311	1	Female	Medical	Death within 5 years	0	0	1	0	0	0	1	0	0	0	0	1	1	0	0	0	0	0	0	0	36-39°C	0	0	0	0	0	0	29	0	29	0	Low class	0	1.05468	1.01498
676	A	89.5031	1	Male	Medical	Unscheduled death	0	0	0	0	0	0	0	1	0	0	0	0	0	1	0	1	1	1	1	0	36-39°C	0	0	0	1	0	0	13	0	13	1	Low class	1	1.41481	2.98082
677	A	61.9603	0	Male	Scheduled surgery	Death within 5 years	0	0	0	0	0	0	0	0	0	0	1	0	0	0	0	0	2	1	0	0	36-39°C	0	0	0	0	0	0	29	0	29	0	Low class	0	1.2114	1.15423
678	A	84.9309	1	Male	Medical	Unscheduled death	0	0	0	0	0	0	0	1	0	0	0	0	0	1	0	1	2	1	1	0	>39°C	0	0	0	1	0	0	29	0	29	0	Low class	1	1.52691	1.6044
679	A	72.4079	1	Female	Medical	Death within 5 years	0	0	1	0	0	0	0	0	0	0	1	0	0	1	0	1	3	1	1	0	36-39°C	0	0	0	1	0	0	29	0	29	0	Subnormal class	1	1.34557	1.46978
680	A	81.9932	1	Female	Medical	Unscheduled death	0	0	0	0	0	0	0	0	0	0	0	0	1	1	0	1	2	0	1	0	36-39°C	0	0	0	1	0	0	29	0	29	0	Low class	0	1.15218	1.14385
681	A	68.8542	1	Female	Medical	Unscheduled death	1	0	1	0	0	0	0	1	0	0	0	0	1	1	0	1	0	1	1	0	36-39°C	0	0	0	0	1	0	29	0	29	0	Low class	0	1.06278	1.24639
682	A	38.8857	0	Male	Medical	Unscheduled death	0	0	0	0	0	0	0	1	0	0	0	1	0	1	0	1	2	1	1	0	36-39°C	0	1	0	0	0	0	29	0	29	0	Very low class	0	1.42148	1.2038
683	A	75.9507	1	Female	Medical	Unscheduled death	0	1	1	0	0	0	0	0	0	0	0	0	1	0	0	0	0	0	0	0	36-39°C	1	0	0	0	0	0	2	1	29	0	Subnormal class	1	5.43032	1.02482
684	A	62.8501	0	Female	Medical	Death within 5 years	1	0	0	0	0	0	0	0	0	0	0	0	0	0	0	1	0	0	0	0	36-39°C	0	0	0	0	1	0	29	0	29	0	Subnormal class	1	1.03636	1.14783
685	A	61.8891	0	Female	Medical	Unscheduled death	0	0	0	0	0	0	0	1	0	0	1	1	0	1	0	1	2	1	1	0	>39°C	0	1	0	0	0	0	29	0	29	0	Normal value	0	1.28305	1.604
686	A	72.0712	1	Female	Medical	Unscheduled death	0	0	0	0	0	0	0	1	0	0	0	0	1	1	1	1	1	1	1	0	36-39°C	0	1	0	0	0	0	16	1	29	0	Very low class	0	7.66061	1.31915
687	A	65.1116	0	Female	Medical	Unscheduled death	0	0	0	0	0	0	0	1	1	0	0	0	0	0	0	1	1	1	1	0	36-39°C	0	0	0	0	1	0	13	0	13	1	Normal value	1	1.24033	4.33565
691	A	62.078	0	Female	Medical	Unscheduled death	0	0	0	0	0	0	0	1	0	0	1	0	0	1	0	1	1	1	1	0	36-39°C	0	1	0	0	0	0	5	1	13	1	Very low class	0	6.09734	3.43035
688	A	87.0418	1	Male	Medical	Unscheduled death	0	0	0	0	0	0	0	1	1	0	0	0	1	1	0	1	1	1	1	0	>39°C	0	1	0	0	0	0	29	0	29	0	Very low class	0	1.13897	1.67083
689	A	54.2122	0	Female	Medical	Death within 5 years	0	0	0	1	0	1	0	0	0	0	0	0	0	1	0	1	1	1	1	0	36-39°C	0	0	0	1	0	0	6	0	6	1	Very low class	0	1.2699	9.10864
690	A	79.4579	1	Female	Medical	Unscheduled death	0	0	0	1	1	0	0	1	0	0	0	0	1	1	1	1	2	1	1	0	36-39°C	0	0	0	1	0	0	29	0	29	0	Very low class	0	1.48026	1.50211
692	A	84.282	1	Male	Medical	Death within 5 years	1	1	0	0	0	0	0	1	1	0	0	0	0	1	0	1	0	1	1	0	36-39°C	0	0	0	0	1	0	6	1	24	1	Low class	1	15.7213	1.59601
693	A	61.9055	0	Male	Medical	Death within 5 years	0	0	0	0	0	0	0	1	0	0	0	0	0	1	0	1	1	1	1	0	>39°C	0	0	0	0	1	0	29	0	29	0	Low class	0	1.40944	1.30961
694	A	72.2464	1	Female	Medical	Death within 5 years	0	0	0	0	0	0	0	1	0	0	1	0	0	1	0	1	2	1	1	0	36-39°C	0	0	0	1	0	0	2	1	4	1	Low class	0	3.10225	2.09107
695	A	52.909	0	Male	Unscheduled surgery	Death within 5 years	0	0	0	0	0	0	0	1	0	0	0	0	1	1	0	1	2	1	1	0	>39°C	0	1	0	0	0	0	12	1	29	0	Subnormal class	1	3.03624	1.08328
696	A	63.9808	0	Male	Medical	Death within 5 years	0	0	0	0	0	0	0	0	0	0	1	0	1	1	0	1	1	0	0	0	36-39°C	0	0	0	1	0	0	7	0	7	1	Low class	0	1.24971	5.73803
697	A	71.7728	1	Female	Medical	Unscheduled death	0	0	0	0	0	0	0	0	0	0	0	0	1	0	0	1	2	0	1	0	36-39°C	0	0	0	0	0	0	29	0	29	0	Normal value	0	1.11112	1.11053
698	A	53.232	0	Female	Medical	Unscheduled death	0	0	0	0	0	0	0	0	0	0	0	0	1	1	0	1	2	0	0	0	36-39°C	0	0	0	1	0	0	5	1	29	0	Low class	0	7.07023	1.0634
699	A	46.6283	0	Male	Medical	Unscheduled death	0	0	0	0	0	0	0	0	1	0	0	0	0	1	1	1	1	1	1	0	>39°C	0	0	0	0	1	0	29	0	29	0	Subnormal class	0	1.15647	1.20787
701	A	83.05	1	Male	Medical	Unscheduled death	0	1	0	0	0	0	0	1	0	0	0	0	0	0	0	1	0	1	1	0	36-39°C	0	0	1	0	0	0	6	1	8	1	Very low class	0	2.40634	2.26181
700	A	52.7365	0	Female	Medical	Unscheduled death	0	0	0	0	0	0	0	1	0	0	0	0	0	1	0	1	0	1	1	0	<36°C	0	0	0	0	0	0	1	0	1	1	Normal value	1	1.55294	2.98833
702	A	72.8679	1	Male	Scheduled surgery	Unscheduled death	0	0	0	0	0	0	0	1	0	0	0	0	1	0	0	1	2	1	1	0	36-39°C	0	1	0	0	0	0	1	0	1	1	Normal value	0	1.40556	6.76062
703	A	65.2786	0	Female	Medical	Unscheduled death	0	0	0	0	0	0	0	0	0	0	0	0	0	1	0	0	0	0	0	0	36-39°C	0	0	0	0	0	0	29	0	29	0	Low class	0	1.02717	1.03224
704	A	67.3648	0	Male	Unscheduled surgery	Death within 5 years	0	0	0	0	0	0	0	1	0	0	0	0	0	1	0	1	0	1	1	0	36-39°C	0	0	0	0	0	0	29	0	29	0	Very low class	0	1.23726	1.06602
705	A	64.1588	0	Male	Medical	Death within 5 years	0	0	0	1	0	0	0	1	0	0	0	0	0	1	1	1	0	1	1	0	>39°C	0	0	0	1	0	0	29	0	29	0	Low class	0	1.4103	1.12559
706	A	58.245	0	Male	Scheduled surgery	Unscheduled death	0	0	0	0	0	0	0	1	0	0	1	1	0	1	0	1	1	1	1	0	36-39°C	0	0	0	0	1	0	2	0	2	1	Subnormal class	1	1.41443	5.91605
708	A	72.4682	1	Male	Medical	Death within 5 years	0	0	1	0	0	0	0	1	0	0	0	0	1	0	1	1	0	1	1	0	36-39°C	0	0	0	0	0	0	1	1	29	0	Subnormal class	1	4.50193	1.20851
707	A	42.1027	0	Male	Medical	Unscheduled death	0	0	0	0	0	0	0	1	0	0	0	0	0	1	1	1	3	1	1	0	>39°C	0	1	0	0	0	0	7	0	7	1	Very low class	0	1.28319	3.88815
709	A	82.2149	1	Male	Unscheduled surgery	Unscheduled death	0	0	0	0	0	0	0	1	0	0	0	0	1	1	0	1	2	1	1	0	36-39°C	0	1	0	0	0	0	29	0	29	0	Low class	1	1.48675	1.14191
710	A	56.8049	0	Male	Medical	Death within 5 years	1	0	0	0	0	0	0	1	0	0	0	0	1	0	0	0	0	1	1	0	36-39°C	0	0	0	0	0	0	29	0	29	0	Normal value	1	1.05906	1.37021
711	A	59.54	0	Male	Medical	Unscheduled death	0	0	0	0	0	0	0	1	1	0	0	0	0	1	0	1	2	1	1	0	36-39°C	0	0	0	1	0	0	1	1	12	1	Subnormal class	1	3.6901	3.208
712	A	79.614	1	Female	Scheduled surgery	Unscheduled death	0	0	0	0	0	0	0	0	0	0	0	0	1	0	0	1	2	1	1	0	36-39°C	0	0	0	0	0	1	29	0	29	0	Low class	0	1.15271	1.11696
713	A	79.7892	1	Female	Medical	Unscheduled death	0	0	0	0	0	0	0	1	1	0	1	0	1	0	0	1	0	1	1	0	36-39°C	0	0	0	0	1	0	1	0	1	1	Very low class	0	1.27346	2.46459
714	A	57.6674	0	Male	Medical	Death within 1 year	0	0	1	0	0	0	0	0	0	0	0	0	0	0	0	1	1	0	0	0	36-39°C	0	0	0	0	0	0	29	0	29	0	Very low class	0	1.07794	1.21199
716	A	78.1793	1	Male	Medical	Unscheduled death	0	1	1	0	0	0	0	0	0	0	0	0	1	1	1	1	0	1	1	0	36-39°C	0	0	0	1	0	0	4	1	29	0	Low class	0	3.85414	1.14243
717	A	82.4203	1	Female	Medical	Unscheduled death	0	0	0	0	0	0	0	1	0	0	0	0	0	0	0	1	2	1	1	0	36-39°C	0	0	0	0	0	1	7	1	20	1	Low class	0	4.79578	3.13429
718	A	59.3292	0	Male	Unscheduled surgery	Unscheduled death	0	0	0	0	0	0	0	1	0	0	0	0	0	1	0	1	1	1	1	0	36-39°C	0	1	0	0	0	0	4	1	29	0	Low class	1	4.10447	1.05787
715	A	68.3696	1	Male	Medical	Unscheduled death	0	0	0	0	0	0	0	0	0	0	0	0	1	1	0	1	0	1	0	0	>39°C	0	1	0	0	0	0	29	0	29	0	Normal value	0	1.15944	1.13641
719	A	61.1034	0	Male	Medical	Unscheduled death	0	0	0	0	0	0	0	0	0	0	1	0	0	1	0	0	0	0	0	0	>39°C	0	1	0	0	0	0	29	0	29	0	Low class	0	1.06131	1.07804
720	A	75.5318	1	Female	Unscheduled surgery	Death within 5 years	0	0	0	0	0	0	0	1	0	0	1	0	1	0	0	1	0	1	1	0	36-39°C	0	0	0	0	0	1	29	0	29	0	Low class	1	1.29665	1.14163
721	A	75.7454	1	Male	Unscheduled surgery	Unscheduled death	0	1	0	0	0	0	0	0	0	0	0	0	0	1	0	0	0	0	0	0	36-39°C	0	0	0	0	0	0	29	0	29	0	Subnormal class	0	1.0635	1.01454
722	A	77.6016	1	Female	Medical	Unscheduled death	0	0	0	0	0	0	0	1	1	0	0	0	1	1	0	1	3	1	1	0	>39°C	0	0	0	1	0	0	1	0	1	1	Low class	1	1.19894	2.32017
723	A	83.1348	1	Male	Unscheduled surgery	Death within 5 years	0	0	0	0	0	0	1	1	0	0	0	0	0	1	0	1	0	1	1	0	36-39°C	0	1	0	0	0	0	29	0	29	0	Low class	0	1.27611	1.05094
724	A	82.0068	1	Male	Unscheduled surgery	Unscheduled death	0	0	0	0	0	0	0	1	0	0	0	0	1	1	0	1	1	1	1	0	36-39°C	0	1	0	0	0	0	29	0	29	0	Low class	0	1.33916	1.10384
725	A	84.3888	1	Female	Medical	Death within 5 years	0	0	1	0	0	0	0	0	0	0	0	0	0	1	0	0	0	0	0	0	36-39°C	0	0	0	1	0	0	29	0	29	0	Low class	0	1.05665	1.03615
726	A	29.7878	0	Female	Unscheduled surgery	Unscheduled death	0	0	0	0	0	0	0	0	0	0	0	0	1	0	0	0	0	0	0	0	36-39°C	0	0	0	0	0	0	29	0	29	0	Low class	0	1.06039	1.00322
727	A	74.2368	1	Male	Medical	Death within 5 years	0	0	1	0	0	0	0	1	0	0	0	0	1	1	0	1	2	1	1	0	>39°C	0	0	0	1	0	0	4	1	29	0	Low class	0	2.5812	1.31433
729	A	55.3018	0	Male	Medical	Unscheduled death	0	0	1	0	0	0	1	1	1	0	0	0	1	1	0	1	1	1	1	0	>39°C	0	1	0	0	0	0	29	0	29	0	Normal value	1	1.1536	1.08263
728	A	68.2656	1	Male	Medical	Unscheduled death	0	0	0	0	0	0	0	1	1	0	0	0	1	0	0	1	1	1	1	0	36-39°C	0	0	0	0	1	0	29	0	29	0	Normal value	1	1.41753	1.41721
730	A	80.2272	1	Male	Medical	Unscheduled death	0	0	0	0	0	0	0	0	0	0	0	0	0	0	0	0	0	1	1	0	36-39°C	0	0	0	0	0	1	29	0	29	0	Low class	0	1.13429	1.14629
732	A	22.694	0	Female	Medical	Unscheduled death	1	0	0	0	0	0	0	0	0	0	0	0	0	0	0	0	0	0	0	0	36-39°C	0	0	0	0	0	0	29	0	29	0	Normal value	0	1.01103	1.02868
731	A	71.3593	1	Female	Unscheduled surgery	Unscheduled death	0	0	0	0	0	0	0	1	1	0	0	0	1	1	0	1	1	1	1	0	36-39°C	0	1	0	0	0	0	29	0	29	0	Low class	0	1.11856	1.08788
733	A	81.1116	1	Male	Unscheduled surgery	Death within 5 years	0	0	0	0	0	0	0	1	0	0	1	0	0	1	0	1	2	1	1	0	36-39°C	0	1	0	0	0	0	29	0	29	0	Low class	1	1.56301	1.36878
734	A	83.039	1	Male	Medical	Unscheduled death	0	1	0	0	0	0	0	0	0	0	1	0	1	1	0	0	0	0	0	0	36-39°C	0	0	0	1	0	0	29	0	29	0	Low class	0	1.15589	1.14914
735	A	60.3833	0	Male	Medical	Unscheduled death	0	1	1	0	0	0	0	1	1	0	0	0	0	1	0	1	1	1	1	0	36-39°C	0	0	0	0	1	0	3	1	29	0	Subnormal class	0	4.20697	1.19906
736	A	80.0274	1	Male	Medical	Unscheduled death	0	1	0	0	0	0	0	1	0	0	0	0	0	1	0	1	0	1	1	0	>39°C	0	1	0	0	0	0	29	0	29	0	Low class	0	1.22452	1.31008
737	A	63.0034	0	Female	Scheduled surgery	Death within 5 years	0	1	0	0	0	0	0	1	1	0	0	0	1	0	0	1	0	1	1	0	36-39°C	0	0	0	0	0	1	29	0	29	0	Low class	0	1.09693	1.11569
738	A	72.5859	1	Male	Medical	Unscheduled death	0	1	1	0	0	0	0	1	0	0	0	0	1	1	0	1	2	1	1	0	>39°C	0	1	0	0	0	0	29	0	29	0	Normal value	0	1.42551	1.25704
739	A	84.7447	1	Male	Medical	Death within 5 years	0	1	0	0	0	0	0	1	1	0	0	0	1	1	0	0	0	1	1	0	36-39°C	0	0	1	0	0	0	29	0	29	0	Normal value	1	1.21077	2.02721
740	A	55.4661	0	Male	Medical	Death within 1 year	0	0	0	0	0	0	0	1	1	0	0	0	1	0	0	1	3	1	1	0	36-39°C	0	0	0	0	1	0	1	0	1	1	Low class	1	1.39489	1.31027
741	A	66.6119	0	Female	Medical	Death within 5 years	0	0	0	0	0	0	1	0	0	0	1	0	1	0	1	0	0	0	0	0	>39°C	0	0	0	0	0	0	29	0	29	0	Low class	0	1.05255	1.05773
742	A	76.2108	1	Male	Medical	Death within 5 years	0	0	1	0	0	0	0	1	0	0	0	0	0	1	0	0	0	1	1	0	36-39°C	0	1	0	0	0	0	29	0	29	0	Low class	0	1.14544	1.12441
743	A	69.629	1	Male	Medical	Unscheduled death	0	0	0	1	0	0	0	0	0	0	0	0	1	1	1	0	0	0	0	0	36-39°C	0	0	0	1	0	0	29	0	29	0	Low class	0	1.11492	1.02407
744	A	63.1376	0	Female	Medical	Death within 5 years	1	0	1	0	0	0	0	1	0	0	0	0	0	1	0	1	2	1	1	0	36-39°C	0	0	0	0	0	0	29	0	29	0	Subnormal class	0	1.04979	1.49535
745	A	18.1602	0	Female	Scheduled surgery	Unscheduled death	0	0	0	0	0	0	0	0	0	0	0	0	1	1	0	1	0	0	0	0	36-39°C	0	0	0	0	0	1	29	0	29	0	Low class	0	1.03066	1.00567
746	A	64.2409	0	Female	Medical	Death within 5 years	0	0	1	0	0	0	0	0	0	0	0	0	0	0	0	0	0	0	0	0	36-39°C	0	0	0	1	0	0	29	0	29	0	Subnormal class	1	1.09597	1.0215
747	A	85.974	1	Male	Medical	Death within 5 years	0	0	1	0	0	0	0	0	0	0	0	0	1	1	0	0	0	0	0	0	36-39°C	0	0	0	0	0	0	29	0	29	0	Very low class	0	1.04971	1.04831
749	A	90.8145	1	Male	Medical	Unscheduled death	0	1	0	0	0	0	0	1	0	0	0	0	0	0	0	1	0	1	1	0	36-39°C	0	0	0	1	0	0	29	0	29	0	Normal value	0	1.6895	1.41326
748	A	60.6379	0	Female	Unscheduled surgery	Death within 5 years	0	0	1	0	0	0	0	0	0	0	0	0	1	1	0	1	0	1	1	0	36-39°C	0	0	0	1	0	0	29	0	29	0	Low class	0	1.26931	1.01625
750	A	51.3265	0	Female	Medical	Death within 5 years	1	0	0	0	0	0	0	1	0	1	0	1	0	1	0	0	0	1	1	0	36-39°C	0	0	0	0	0	1	29	0	29	0	Low class	0	1.02504	1.54927
751	A	63.2827	0	Female	Unscheduled surgery	Unscheduled death	0	0	0	0	0	0	0	1	0	0	0	0	1	1	0	1	0	1	1	0	>39°C	0	1	0	0	0	0	29	0	29	0	Subnormal class	1	1.16999	1.03641
753	A	82.883	1	Female	Medical	Unscheduled death	0	0	0	0	0	0	0	1	0	0	0	0	0	1	0	1	0	1	1	0	36-39°C	0	0	1	0	0	0	4	0	4	1	Low class	1	1.22378	2.74909
752	A	84.679	1	Female	Medical	Unscheduled death	0	0	0	0	0	0	0	1	0	0	0	0	1	1	0	1	3	1	1	0	36-39°C	0	0	0	1	0	0	1	0	1	1	Low class	1	1.38969	2.55741
470	B	58.924	0	Female	Medical	Unscheduled death	1	0	0	0	0	0	0	0	1	0	0	0	1	1	0	1	2	1	1	0	<36°C	0	0	0	0	1	0	29	0	29	0	Low class	0	1.26647	2.51564
471	B	81.1061	1	Male	Medical	Death within 5 years	0	0	0	1	0	1	0	1	0	0	0	0	1	1	0	1	2	1	1	0	36-39°C	0	0	0	1	0	0	29	0	29	0	Very low class	0	1.92779	1.32882
472	B	66.6721	0	Male	Medical	Death within 5 years	0	0	0	0	0	0	0	1	0	0	0	0	1	1	1	1	2	1	1	0	36-39°C	0	1	0	0	0	0	2	0	2	1	Subnormal class	0	1.42839	4.10174
473	B	73.7467	1	Female	Medical	Unscheduled death	0	0	0	1	0	1	0	1	0	0	0	0	1	1	1	1	2	1	1	0	36-39°C	0	0	0	1	0	0	29	0	29	0	Very low class	0	1.48593	1.21377
474	B	48.8241	0	Male	Unscheduled surgery	Unscheduled death	1	0	0	0	0	0	0	0	0	0	0	0	1	1	1	1	0	1	1	1	36-39°C	0	0	0	0	0	1	29	0	29	0	Very low class	0	1.07757	1.07929
475	B	84.5257	1	Female	Medical	Unscheduled death	0	0	0	0	0	0	1	1	0	0	0	0	1	1	0	0	0	1	0	0	36-39°C	0	1	0	0	0	0	29	0	29	0	Very low class	0	1.10296	1.04401
477	B	73.7741	1	Male	Medical	Death within 5 years	0	0	0	1	0	1	0	1	0	0	0	0	1	1	0	0	0	1	1	0	36-39°C	0	1	0	0	0	0	29	0	29	0	Very low class	0	1.21525	1.10145
478	B	77.1253	1	Female	Medical	Unscheduled death	0	0	0	0	0	0	0	1	0	0	0	0	1	1	0	0	0	1	0	0	>39°C	0	1	0	0	0	0	29	0	29	0	Very low class	0	1.08926	1.07014
479	B	65.0486	0	Male	Medical	Unscheduled death	0	0	0	0	0	0	0	1	0	0	0	1	1	1	0	1	3	1	1	0	36-39°C	0	1	0	0	0	0	15	1	29	0	Very low class	0	3.07827	1.28717
480	B	51.8412	0	Male	Unscheduled surgery	Unscheduled death	0	0	0	1	0	0	0	0	0	0	0	0	1	1	1	1	0	1	1	1	36-39°C	0	0	0	0	0	1	29	0	29	0	Low class	0	1.37312	1.01315
481	B	76.7118	1	Male	Medical	Death within 5 years	0	0	0	1	0	0	0	1	1	0	0	0	1	1	0	1	1	1	1	0	36-39°C	0	0	0	1	0	0	4	1	12	1	Very low class	0	3.63949	8.07588
483	B	83.0883	1	Female	Medical	Death within 5 years	0	0	0	0	0	0	0	1	1	0	0	0	1	1	0	1	0	1	1	0	36-39°C	0	1	0	0	0	0	29	0	29	0	Low class	1	1.09142	1.23337
486	B	64.6215	0	Male	Medical	Unscheduled death	0	0	0	0	0	0	1	1	1	0	0	0	1	1	0	1	2	1	1	0	36-39°C	0	0	0	0	1	0	2	1	29	0	Subnormal class	0	3.23553	1.14006
488	B	64.0794	0	Male	Medical	Unscheduled death	0	1	1	0	0	0	0	1	1	0	1	0	1	1	0	1	3	1	1	1	36-39°C	0	0	0	1	0	0	3	1	5	1	Very low class	0	1.96893	2.17559
489	B	70.4887	1	Female	Medical	Unscheduled death	0	0	0	0	0	0	0	1	0	0	0	1	1	1	0	1	1	1	1	0	>39°C	0	0	0	0	1	0	29	0	29	0	Normal value	0	1.29789	1.13809
493	B	62.7433	0	Male	Medical	Death within 5 years	0	1	0	0	0	0	1	0	0	0	1	0	1	1	0	0	0	1	1	0	36-39°C	0	0	1	0	0	0	1	1	29	0	Low class	0	3.44056	1.16204
491	B	69.4538	1	Male	Medical	Death within 5 years	0	1	0	1	0	1	0	1	0	0	1	0	1	1	0	0	0	1	1	0	36-39°C	0	0	0	0	0	0	29	0	29	0	Normal value	0	1.26876	1.20705
495	B	25.1444	0	Male	Medical	Unscheduled death	0	0	0	1	0	0	0	1	0	0	0	0	1	1	1	1	3	1	1	0	>39°C	0	0	0	1	0	0	29	0	29	0	Very low class	0	1.73962	1.04833
499	B	80.1177	1	Male	Medical	Unscheduled death	0	0	0	0	0	0	0	1	1	0	1	1	1	1	1	1	2	1	1	1	36-39°C	0	1	0	0	0	0	6	0	6	1	Low class	0	1.48658	1.44383
501	B	46.7652	0	Male	Medical	Unscheduled death	0	0	0	0	0	0	0	1	1	0	0	0	1	1	0	1	2	1	1	1	>39°C	0	0	0	1	0	0	29	0	29	0	Very low class	0	1.62569	1.32005
503	B	78.4038	1	Female	Medical	Unscheduled death	0	0	0	0	0	0	0	1	0	0	1	0	1	1	0	1	3	1	1	0	>39°C	0	0	0	1	0	0	2	1	15	1	Subnormal class	0	3.1909	2.6501
502	B	60.6105	0	Male	Medical	Unscheduled death	0	1	0	0	0	0	0	1	0	0	0	0	1	1	0	1	2	1	1	0	36-39°C	0	0	0	0	0	0	29	0	29	0	Normal value	0	1.44581	1.18509
505	B	93.4565	1	Female	Unscheduled surgery	Death within 5 years	0	0	0	0	0	0	0	1	0	0	0	0	1	1	0	0	2	1	1	0	36-39°C	0	1	0	0	0	0	29	0	29	0	Low class	0	1.22	1.06777
506	B	30.1054	0	Female	Medical	Unscheduled death	0	0	0	0	0	0	0	0	0	0	0	0	1	1	0	0	0	0	0	0	>39°C	0	0	0	0	1	0	29	0	29	0	Very low class	0	1.06076	1.00681
507	B	55.7947	0	Female	Unscheduled surgery	Death within 5 years	1	0	0	0	0	0	0	1	0	0	0	1	1	1	1	1	0	1	1	1	36-39°C	0	0	0	0	0	1	29	0	29	0	Very low class	0	1.07334	1.1478
510	B	73.7303	1	Male	Medical	Unscheduled death	0	0	0	0	0	0	0	0	0	0	0	0	1	1	0	1	3	1	1	0	36-39°C	0	0	0	1	0	0	29	0	29	0	Low class	0	1.52105	1.22663
511	B	18.757	0	Male	Medical	Unscheduled death	0	0	1	0	0	0	0	1	1	0	0	0	1	1	0	1	2	1	1	0	>39°C	0	0	0	0	1	0	10	1	29	0	Normal value	0	3.57874	1.045
517	B	59.0226	0	Female	Medical	Unscheduled death	0	0	0	0	0	0	0	1	1	0	1	0	1	1	0	1	2	1	1	0	36-39°C	0	0	0	0	1	0	6	1	6	1	Low class	0	4.00791	3.56384
516	B	80.1752	1	Female	Medical	Death within 5 years	0	0	0	0	0	0	0	0	1	0	0	0	1	1	0	1	0	1	1	0	36-39°C	0	0	0	0	1	0	29	0	29	0	Subnormal class	0	1.11909	1.14957
518	B	51.165	0	Male	Medical	Unscheduled death	0	0	0	0	0	0	0	1	0	0	0	0	1	1	0	1	0	1	1	0	36-39°C	0	0	0	0	0	0	29	0	29	0	Subnormal class	0	1.21788	1.07298
522	B	37.5852	0	Female	Medical	Unscheduled death	0	0	0	0	0	0	0	1	0	0	0	0	1	1	0	1	3	1	1	0	36-39°C	0	0	0	1	0	0	18	1	29	0	Very low class	0	3.24264	1.10069
523	B	50.4832	0	Male	Unscheduled surgery	Death within 1 year	0	0	0	0	0	0	0	1	0	0	0	1	1	1	1	1	0	1	1	1	36-39°C	0	0	0	0	0	1	29	0	29	0	Very low class	0	1.28454	1.28595
527	B	64.0411	0	Male	Unscheduled surgery	Death within 5 years	1	0	0	1	0	0	0	0	0	0	0	1	1	1	1	1	1	0	1	1	36-39°C	0	0	0	0	0	0	29	0	29	0	Very low class	0	1.06475	1.04051
528	B	54.0233	0	Male	Medical	Unscheduled death	1	0	0	0	0	0	0	1	0	1	0	0	1	1	0	1	2	1	1	0	36-39°C	0	0	0	1	0	0	29	0	29	0	Normal value	0	1.2213	1.73726
530	B	40.2519	0	Male	Medical	Unscheduled death	0	0	0	0	0	0	0	1	0	0	0	0	1	1	1	1	2	1	1	0	36-39°C	0	0	0	0	0	0	29	0	29	0	Normal value	0	1.32969	1.1294
531	B	72.2355	1	Male	Medical	Unscheduled death	0	0	0	0	0	0	0	0	0	0	0	0	1	1	0	0	0	1	1	0	36-39°C	0	0	0	1	0	0	10	1	29	0	Very low class	0	5.51303	1.05979
534	B	66.4832	0	Female	Medical	Unscheduled death	0	1	0	0	0	0	0	0	0	0	1	0	1	1	0	0	0	1	1	0	36-39°C	0	0	0	0	0	0	29	0	29	0	Subnormal class	0	1.1045	1.09166
535	B	62.2177	0	Male	Medical	Death within 5 years	1	0	0	0	0	0	1	1	1	1	0	0	1	1	1	1	0	1	1	0	>39°C	0	0	0	0	1	0	1	0	1	1	Subnormal class	0	1.06503	2.74051
542	B	80.8624	1	Male	Medical	Unscheduled death	0	0	0	0	0	0	1	0	0	0	1	0	1	0	0	1	2	1	1	0	36-39°C	0	0	1	0	0	0	29	0	29	0	Low class	0	2.13436	1.51141
543	B	60.1314	0	Male	Unscheduled surgery	Death within 5 years	0	0	0	1	0	1	0	1	0	0	0	0	1	1	0	1	0	1	1	0	36-39°C	0	0	0	0	0	1	29	0	29	0	Very low class	0	1.35115	1.02719
544	B	68	1	Female	Medical	Unscheduled death	0	0	0	0	0	1	0	1	1	0	1	1	1	1	1	1	3	1	1	0	>39°C	1	0	0	0	0	0	1	0	1	1	Normal value	1	1.51196	1.49673
546	B	65.9055	0	Male	Medical	Death within 5 years	0	0	1	0	0	0	0	0	0	0	0	0	1	1	1	0	0	0	0	0	36-39°C	0	0	0	1	0	0	29	0	29	0	Low class	0	1.11095	1.01933
547	B	70.6694	1	Male	Medical	Unscheduled death	0	0	0	0	0	0	1	0	0	0	1	0	0	1	0	0	0	1	0	0	36-39°C	0	0	0	0	0	1	29	0	29	0	Subnormal class	0	1.11594	1.06085
550	B	60.2218	0	Male	Medical	Unscheduled death	0	0	0	0	0	0	0	1	1	0	0	0	1	1	1	1	1	1	1	0	36-39°C	0	0	0	1	0	0	6	1	29	0	Subnormal class	0	4.52139	1.22761
552	B	47.4606	0	Female	Medical	Unscheduled death	0	0	0	0	0	0	0	1	1	0	0	0	1	1	0	1	2	1	1	0	36-39°C	0	0	0	0	1	0	29	0	29	0	Low class	0	1.26554	1.13652
553	B	50.2259	0	Male	Medical	Unscheduled death	0	0	0	0	0	0	0	1	0	0	0	0	1	1	0	1	2	1	1	0	36-39°C	0	0	0	1	0	0	29	0	29	0	Subnormal class	0	1.77645	1.13164
554	B	60.1177	0	Male	Unscheduled surgery	Death within 5 years	1	0	0	0	0	0	0	1	0	1	0	0	1	1	1	1	0	1	1	1	36-39°C	0	0	0	0	0	1	29	0	29	0	Very low class	0	1.11703	1.36857
556	B	70.8227	1	Male	Medical	Death within 5 years	0	0	0	1	0	1	0	0	0	0	1	1	1	1	0	0	2	1	1	0	36-39°C	0	0	0	1	0	0	2	1	29	0	Very low class	0	2.47543	1.27876
558	B	81.9959	1	Female	Medical	Death within 5 years	0	0	0	0	0	0	0	1	1	0	0	0	1	1	0	1	3	1	1	0	>39°C	0	0	0	1	0	0	19	0	19	1	Normal value	0	1.22143	2.77069
559	B	48.1752	0	Female	Medical	Unscheduled death	0	0	0	0	0	0	0	1	0	0	0	0	1	1	0	1	1	1	0	0	36-39°C	0	0	0	0	0	1	29	0	29	0	Normal value	0	1.15299	1.06963
560	B	55.5044	0	Male	Medical	Death within 5 years	0	0	0	1	0	0	0	1	1	0	0	0	1	1	1	1	1	1	1	0	36-39°C	0	0	0	1	0	0	29	0	29	0	Very low class	0	1.37323	1.10399
561	B	78.9733	1	Female	Unscheduled surgery	Unscheduled death	0	0	0	0	0	0	0	1	0	0	0	0	1	1	1	1	2	1	1	0	36-39°C	0	0	0	1	0	0	14	1	16	1	Very low class	0	3.02908	15.6418
562	B	63.6194	0	Female	Medical	Death within 5 years	0	0	0	0	0	1	0	1	0	0	0	0	1	1	0	1	2	1	1	0	36-39°C	0	0	0	1	0	0	29	0	29	0	Very low class	0	1.4877	1.39897
563	B	67.7974	0	Female	Medical	Unscheduled death	0	0	0	1	0	1	0	0	0	0	0	0	1	1	1	1	0	1	1	0	36-39°C	0	0	0	1	0	0	29	0	29	0	Subnormal class	0	1.24255	1.06856
564	B	64.449	0	Male	Unscheduled surgery	Death within 5 years	1	0	0	0	0	0	0	1	0	0	0	1	1	1	1	1	0	1	1	1	36-39°C	0	0	0	0	0	1	29	0	29	0	Very low class	0	1.12102	1.23703
565	B	81.5606	1	Male	Medical	Unscheduled death	0	0	1	0	0	0	0	1	0	0	0	0	1	1	0	1	0	1	1	0	36-39°C	1	0	0	0	0	0	29	0	29	0	Subnormal class	1	1.82452	1.08684
566	B	15.7016	0	Female	Medical	Unscheduled death	0	0	0	0	0	0	0	1	0	0	1	0	1	1	1	1	2	1	1	1	>39°C	0	0	0	1	0	0	29	0	29	0	Normal value	0	1.74903	1.2113
568	B	52.8569	0	Male	Medical	Death within 1 year	0	1	0	0	0	0	0	1	1	0	0	1	1	1	1	1	3	1	1	0	>39°C	0	0	0	1	0	0	3	0	3	1	Very low class	0	1.30692	1.4235
570	B	71.8275	1	Male	Medical	Unscheduled death	0	0	0	0	0	0	0	1	0	0	0	0	1	1	0	1	2	1	1	0	36-39°C	0	0	0	1	0	0	29	0	29	0	Very low class	0	1.71724	1.22975
572	B	53.0678	0	Male	Medical	Unscheduled death	0	0	1	0	0	0	0	1	1	0	0	0	1	1	0	1	0	1	1	0	36-39°C	0	0	0	1	0	0	5	1	29	0	Very low class	0	4.71264	1.05952
573	B	66.3628	0	Male	Medical	Death within 5 years	0	0	0	1	0	1	0	0	0	0	0	0	1	1	0	0	0	0	1	0	<36°C	0	0	0	1	0	0	2	1	29	0	Very low class	0	2.32358	1.12263
575	B	61.9493	0	Female	Unscheduled surgery	Unscheduled death	1	0	0	1	1	0	0	1	0	0	0	1	1	1	1	1	0	1	1	1	36-39°C	0	0	0	0	0	0	29	0	29	0	Very low class	0	1.08938	1.12501
576	B	60.0767	0	Male	Medical	Death within 5 years	1	0	0	0	0	0	0	1	1	0	0	0	1	1	0	1	0	1	1	0	36-39°C	0	0	0	0	0	0	29	0	29	0	Very low class	0	1.03434	1.44123
577	B	54.8063	0	Female	Medical	Unscheduled death	0	0	0	1	0	0	0	0	1	0	0	0	1	1	0	1	2	1	1	0	36-39°C	0	0	0	1	0	0	29	0	29	0	Very low class	0	1.25972	1.04665
578	B	60.8487	0	Male	Unscheduled surgery	Unscheduled death	0	0	0	0	0	0	0	0	0	0	0	0	0	1	0	1	1	1	1	0	<36°C	0	1	0	0	0	0	29	0	29	0	Subnormal class	0	2.31682	1.09843
583	B	67.9288	0	Female	Medical	Unscheduled death	0	0	0	0	0	0	1	1	0	0	1	0	1	0	0	0	0	1	1	0	36-39°C	0	0	0	0	0	0	5	1	29	0	Subnormal class	0	6.65022	1.06576
587	B	77.076	1	Male	Unscheduled surgery	Unscheduled death	0	1	0	0	0	0	0	1	1	0	1	0	1	1	1	1	2	1	1	0	>39°C	0	1	0	0	0	0	29	0	29	0	Very low class	0	1.36825	1.26952
591	B	36.8953	0	Male	Medical	Unscheduled death	0	0	0	0	0	0	0	0	0	0	0	1	1	0	0	1	0	0	0	0	36-39°C	0	0	0	0	1	0	29	0	29	0	Subnormal class	0	1.30049	1.0167
593	B	49.0431	0	Female	Medical	Unscheduled death	0	0	0	0	0	0	0	1	0	0	0	0	1	1	0	1	2	1	1	0	>39°C	0	0	0	1	0	0	10	1	29	0	Very low class	0	3.40103	1.09862
592	B	42.9733	0	Male	Medical	Death within 5 years	0	0	0	0	0	0	0	1	1	0	0	0	1	1	0	1	1	1	1	0	>39°C	0	0	0	0	1	0	29	0	29	0	Low class	0	1.28453	1.14338
603	B	58.1081	0	Female	Medical	Unscheduled death	0	1	0	0	0	0	0	1	1	0	0	0	1	1	1	1	1	1	1	0	36-39°C	0	0	0	0	0	0	29	0	29	0	Low class	0	1.09882	1.18073
604	B	76.679	1	Male	Unscheduled surgery	Death within 5 years	0	0	1	1	0	1	0	1	0	0	1	0	1	1	0	1	0	1	1	0	36-39°C	0	0	0	0	0	0	2	1	29	0	Subnormal class	0	3.46237	1.04565
606	B	67.7536	0	Female	Medical	Unscheduled death	0	0	0	0	0	0	0	1	0	0	0	0	1	1	0	1	3	1	1	0	36-39°C	0	0	0	1	0	0	17	1	29	0	Very low class	0	3.24264	1.21915
611	B	78.8392	1	Female	Medical	Unscheduled death	0	0	0	0	0	0	0	1	0	0	1	0	1	1	1	1	3	1	1	0	>39°C	0	1	0	0	0	0	14	0	14	1	Low class	0	1.23914	2.2835
612	B	57.7385	0	Female	Medical	Unscheduled death	0	0	0	0	0	0	0	1	0	0	0	1	1	1	1	1	3	0	0	0	36-39°C	0	0	0	1	0	0	14	1	29	0	Very low class	0	5.49508	1.10299
614	B	53.7057	0	Male	Medical	Unscheduled death	0	1	0	0	0	0	0	1	1	0	0	0	1	1	0	1	0	1	1	0	36-39°C	0	0	0	0	1	0	1	1	29	0	Normal value	0	4.08394	1.11978
615	B	30.6612	0	Male	Medical	Unscheduled death	0	0	0	0	0	0	0	1	1	0	0	0	1	1	0	1	1	1	1	0	>39°C	0	0	0	1	0	0	5	1	29	0	Subnormal class	0	4.62065	1.0828
617	B	75.3374	1	Female	Medical	Death within 5 years	0	0	0	1	1	1	0	0	0	0	0	0	0	1	1	0	0	1	0	0	<36°C	0	0	0	1	0	0	3	1	9	1	Low class	0	2.39011	2.42653
621	B	76.0137	1	Female	Medical	Death within 5 years	0	0	0	0	0	0	0	1	0	0	0	0	1	1	0	1	1	1	1	0	36-39°C	0	0	1	0	0	0	29	0	29	0	Subnormal class	0	1.32892	1.43341
624	B	72.6872	1	Male	Medical	Death within 5 years	0	1	0	0	0	0	0	1	1	0	0	0	1	1	0	1	0	1	1	0	36-39°C	0	0	0	1	0	0	4	0	4	1	Very low class	0	1.32241	5.05943
625	B	64.104	0	Female	Medical	Unscheduled death	0	0	0	0	0	0	1	1	0	0	0	0	1	1	0	1	2	1	1	0	36-39°C	0	0	0	1	0	0	29	0	29	0	Low class	0	1.48043	1.07539
627	B	55.9699	0	Female	Medical	Death within 5 years	1	0	0	1	1	0	0	1	1	1	0	0	1	1	1	1	1	1	1	0	36-39°C	0	1	0	0	0	0	29	0	29	0	Very low class	0	1.03816	1.97379
629	B	65.0459	0	Female	Medical	Unscheduled death	0	0	0	0	0	0	0	1	0	0	1	0	1	1	0	1	2	1	1	0	36-39°C	0	1	0	0	0	0	29	0	29	0	Low class	0	1.33921	1.31883
630	B	50.3491	0	Male	Medical	Unscheduled death	0	0	0	0	0	0	0	1	1	0	0	0	1	1	0	1	1	1	1	0	36-39°C	0	0	0	0	0	0	29	0	29	0	Normal value	0	1.1456	1.13881
634	B	66.5599	0	Male	Medical	Death within 5 years	0	1	1	1	1	0	0	1	0	0	0	0	1	1	0	0	0	0	0	0	36-39°C	0	0	0	1	0	0	29	0	29	0	Very low class	0	1.25112	1.02304
635	B	46.9432	0	Male	Medical	Unscheduled death	0	0	0	0	0	0	0	1	0	0	0	0	1	1	0	1	0	1	1	0	36-39°C	0	0	0	0	0	0	29	0	29	0	Very low class	0	1.21788	1.06546
636	B	78.3326	1	Male	Medical	Death within 1 year	0	0	0	0	0	0	0	1	1	0	0	0	1	1	0	1	3	1	1	0	>39°C	0	0	0	1	0	0	14	0	14	1	Low class	0	1.22289	1.32887
637	B	56.2409	0	Female	Medical	Unscheduled death	0	0	0	0	0	0	0	1	1	0	0	0	1	0	0	1	1	1	1	0	36-39°C	0	0	0	0	1	0	29	0	29	0	Low class	0	1.28955	1.12594
638	B	72.1424	1	Female	Medical	Unscheduled death	0	0	0	0	0	0	0	1	1	0	0	0	1	1	0	1	0	1	1	0	36-39°C	0	0	0	1	0	0	29	0	29	0	Low class	0	1.15079	1.13959
639	B	66.1164	0	Male	Medical	Unscheduled death	0	0	0	0	0	0	0	0	0	0	0	0	1	1	0	1	0	0	0	0	>39°C	0	0	0	1	0	0	10	0	10	1	Low class	0	1.15294	32.1483
640	B	83.5866	1	Female	Medical	Unscheduled death	0	0	1	0	0	0	0	1	1	0	0	0	1	1	0	1	0	1	1	0	36-39°C	0	0	0	0	1	0	29	0	29	0	Normal value	0	1.14752	1.1019
641	B	42.0643	0	Female	Unscheduled surgery	Unscheduled death	1	0	0	1	1	0	0	1	0	0	0	0	1	1	1	1	0	1	1	1	36-39°C	0	0	0	0	0	1	29	0	29	0	Very low class	0	1.07869	1.07188
642	B	79.6441	1	Male	Medical	Death within 5 years	0	0	1	1	1	0	0	1	0	0	0	0	1	1	1	1	0	0	0	0	36-39°C	0	0	0	1	0	0	29	0	29	0	Subnormal class	0	1.25603	1.05538
643	B	77.9576	1	Male	Unscheduled surgery	Death within 5 years	0	0	1	0	0	0	1	1	0	0	0	0	1	1	1	0	1	1	1	0	36-39°C	0	1	0	0	0	0	29	0	29	0	Very low class	0	1.23499	1.01522
644	B	83.4086	1	Male	Medical	Death within 5 years	0	1	0	0	0	0	0	1	0	0	0	0	1	1	0	1	2	1	1	0	36-39°C	0	0	1	0	0	0	29	0	29	0	Subnormal class	0	1.95848	1.98398
645	B	74.8063	1	Female	Medical	Unscheduled death	0	0	1	0	0	0	0	0	0	0	0	0	1	1	1	0	0	0	0	0	36-39°C	0	0	0	1	0	0	29	0	29	0	Low class	0	1.05898	1.01503
646	B	77.0404	1	Male	Medical	Unscheduled death	0	0	1	0	0	0	1	1	0	0	0	0	1	1	0	0	0	1	1	0	36-39°C	0	0	0	0	0	0	29	0	29	0	Normal value	1	1.13768	1.02735
647	B	64.1999	0	Male	Medical	Unscheduled death	0	0	0	1	0	0	0	0	0	0	0	0	1	1	0	0	0	1	0	0	36-39°C	0	0	0	0	0	1	18	1	29	0	Low class	1	8.15864	1.01935
648	B	86.2998	1	Female	Medical	Death within 5 years	0	0	0	0	0	0	0	1	1	0	0	0	1	1	0	1	0	1	1	0	36-39°C	0	0	1	0	0	0	29	0	29	0	Normal value	0	1.16376	1.59391
649	B	60.6653	0	Male	Unscheduled surgery	Unscheduled death	0	0	0	0	0	0	0	1	0	0	0	0	1	1	1	1	0	1	1	1	36-39°C	0	0	0	0	0	1	6	0	6	1	Very low class	0	1.38994	18.1275
650	B	77.5113	1	Male	Medical	Unscheduled death	0	1	0	0	0	0	0	1	0	0	0	0	1	1	0	1	2	1	1	0	36-39°C	0	0	0	0	0	0	11	1	29	0	Normal value	0	3.42827	1.28616
651	B	77.6728	1	Female	Medical	Unscheduled death	0	0	0	0	0	0	0	1	0	0	1	0	1	1	1	1	3	1	1	0	>39°C	0	0	0	1	0	0	29	0	29	1	Very low class	0	1.41536	2.32268
652	B	75.2964	1	Female	Medical	Unscheduled death	0	1	0	0	0	0	0	1	1	0	0	0	1	1	0	1	0	1	1	0	>39°C	0	0	0	0	1	0	25	0	25	1	Normal value	0	1.16067	7.19549
653	B	54.4367	0	Male	Medical	Unscheduled death	0	0	0	0	0	0	0	1	1	0	0	0	1	1	0	1	0	1	1	0	<36°C	0	0	0	0	1	0	29	0	29	0	Subnormal class	0	2.32935	1.50865
654	B	67.9097	0	Male	Medical	Unscheduled death	0	0	0	0	0	0	0	0	0	0	0	0	1	1	0	0	0	1	1	0	<36°C	0	0	0	0	0	0	29	0	29	0	Low class	0	1.56463	1.23976
278	C	49.3306	0	Male	Medical	Unscheduled death	0	0	0	0	0	0	0	1	1	0	0	0	1	1	0	1	2	1	1	0	36-39°C	0	0	0	1	0	0	29	0	29	0	Low class	0	1.88943	1.17083
282	C	83.2799	1	Female	Medical	Unscheduled death	0	1	0	1	1	0	0	1	0	0	1	0	0	1	1	0	0	1	1	0	36-39°C	0	1	0	0	0	0	29	0	29	0	Very low class	0	1.31615	1.23123
286	C	81.9986	1	Male	Unscheduled surgery	Unscheduled death	0	1	0	0	0	0	0	0	1	0	0	0	1	1	0	1	3	1	1	0	36-39°C	0	0	0	0	1	0	7	1	29	0	Very low class	0	2.11705	1.09999
287	C	78.7132	1	Male	Medical	Unscheduled death	0	1	0	0	0	0	0	0	1	0	1	0	0	0	0	1	1	1	1	0	36-39°C	0	0	1	0	0	0	29	0	29	0	Low class	0	1.95742	1.9898
293	C	86.7953	1	Male	Medical	Unscheduled death	0	1	0	1	1	0	0	1	0	0	0	0	0	1	0	1	2	1	1	0	36-39°C	0	0	0	1	0	0	2	1	29	0	Very low class	0	1.50673	1.32325
313	C	82.1136	1	Female	Medical	Unscheduled death	0	0	1	0	0	0	0	1	1	0	0	0	0	0	1	1	1	1	1	0	<36°C	0	0	0	1	0	0	29	0	29	0	Low class	0	3.18685	1.7064
327	C	59.7509	0	Male	Medical	Unscheduled death	0	0	0	0	0	0	0	1	0	0	0	0	0	1	1	0	0	1	1	0	36-39°C	0	1	0	0	0	0	29	0	29	0	Subnormal class	0	1.28562	1.07411
348	C	41.5003	0	Female	Medical	Unscheduled death	0	0	0	0	0	0	0	1	0	0	1	1	1	1	0	0	2	1	1	0	36-39°C	0	1	0	0	0	0	29	0	29	0	Low class	0	1.5127	1.12181
353	C	21.0267	0	Male	Medical	Unscheduled death	0	0	0	0	0	0	0	0	0	0	0	0	0	1	0	0	0	1	1	0	36-39°C	0	0	0	0	0	0	29	0	29	0	Subnormal class	0	1.19501	1.01484
362	C	76.9446	1	Male	Medical	Unscheduled death	0	1	0	0	0	0	0	1	1	0	1	0	0	1	0	1	2	1	1	0	36-39°C	0	0	0	0	1	0	5	0	5	1	Low class	0	2.08645	2.2591
365	C	48.9802	0	Male	Unscheduled surgery	Unscheduled death	0	0	0	0	0	0	0	0	0	0	0	1	1	1	0	0	0	1	1	0	36-39°C	0	1	0	0	0	0	4	1	29	0	Very low class	0	3.57636	1.00834
370	C	56.4819	0	Female	Medical	Unscheduled death	0	0	0	0	0	0	0	1	0	0	1	0	0	1	0	0	0	1	1	0	36-39°C	0	1	0	0	0	0	4	0	4	1	Low class	0	1.23816	12.2908
372	C	62.5791	0	Female	Medical	Unscheduled death	0	0	0	0	0	0	1	0	0	0	1	0	0	1	0	0	0	1	1	0	>39°C	0	0	0	0	0	0	29	0	29	0	Very low class	0	1.1337	1.03645
376	C	76.616	1	Female	Medical	Death within 5 years	0	0	0	0	0	0	0	1	1	0	1	0	0	1	0	1	1	1	1	0	36-39°C	0	1	0	0	0	0	5	0	5	1	Very low class	0	1.23105	2.88972
380	C	73.7878	1	Male	Medical	Unscheduled death	0	0	0	1	0	0	0	0	0	0	1	0	0	0	0	0	0	1	1	0	36-39°C	0	0	0	0	0	0	29	0	29	0	Very low class	0	1.44051	1.0502
384	C	46.1985	0	Male	Medical	Unscheduled death	0	0	0	0	0	0	0	1	1	0	0	0	0	0	0	1	2	1	1	0	>39°C	0	0	0	1	0	0	29	0	29	0	Low class	0	2.0808	1.15614
391	C	74.6229	1	Male	Medical	Unscheduled death	0	1	1	0	0	0	0	1	1	0	0	0	0	1	0	1	2	1	1	0	36-39°C	0	0	0	0	1	0	5	1	29	0	Low class	0	2.15239	1.19171
393	C	43.2526	0	Female	Medical	Unscheduled death	1	0	0	0	0	0	0	1	1	0	0	0	0	1	0	1	3	1	1	0	36-39°C	1	0	0	0	0	0	29	0	29	0	Subnormal class	1	1.22224	1.41275
398	C	83.6167	1	Male	Medical	Unscheduled death	0	0	0	0	0	0	0	1	1	0	0	0	0	1	0	1	3	1	1	0	36-39°C	0	0	0	1	0	0	4	0	4	1	Subnormal class	0	1.68302	2.77912
402	C	87.4908	1	Male	Medical	Death within 5 years	0	1	0	0	0	0	0	1	0	0	1	0	1	0	0	0	3	1	1	0	<36°C	0	0	0	0	0	0	1	1	2	1	Low class	0	1.18503	1.25904
413	C	70.7269	1	Female	Medical	Unscheduled death	0	0	0	0	0	0	0	1	1	0	0	0	0	1	1	1	3	1	1	0	<36°C	1	0	0	0	0	0	4	1	29	0	Low class	0	1.2753	2.79089
417	C	78.5489	1	Male	Medical	Unscheduled death	0	1	0	0	0	0	1	0	0	0	1	0	0	0	0	0	0	1	1	0	36-39°C	0	0	0	0	0	0	29	0	29	0	Very low class	0	1.44341	1.07664
425	C	37.5387	0	Male	Medical	Unscheduled death	0	0	0	0	0	0	0	0	1	0	0	1	1	1	0	1	0	1	1	0	>39°C	0	0	0	0	1	0	1	1	16	1	Normal value	0	3.4793	20.5538
434	C	70.9185	1	Male	Medical	Unscheduled death	0	0	0	0	0	0	0	1	1	0	0	0	0	0	0	1	3	1	1	0	36-39°C	0	0	1	0	0	0	12	1	29	0	Normal value	0	1.90717	1.94916
435	C	80.9281	1	Male	Medical	Unscheduled death	0	1	1	0	0	0	0	0	1	0	0	0	0	0	0	1	2	1	1	0	36-39°C	0	0	0	1	0	0	7	1	29	0	Very low class	0	1.93968	1.15584
451	C	82.0205	1	Male	Medical	Death within 5 years	0	1	0	0	0	0	0	1	1	0	1	0	0	1	0	1	3	1	1	0	36-39°C	0	0	0	1	0	0	20	1	29	0	Normal value	0	1.90243	2.55146
468	C	68.6352	1	Male	Medical	Unscheduled death	0	0	0	0	0	0	0	1	0	0	1	0	0	0	0	1	2	1	1	0	36-39°C	0	0	0	0	0	0	4	0	4	1	Very low class	0	2.14245	3.39778
469	C	68.8296	1	Male	Medical	Death within 1 year	0	0	0	0	0	0	0	1	0	0	0	0	0	1	1	1	0	1	1	0	36-39°C	0	0	0	1	0	0	10	1	29	0	Very low class	0	3.27595	1.79067
476	C	82.6311	1	Male	Medical	Unscheduled death	0	0	0	0	0	0	0	1	0	0	0	0	0	1	0	1	2	1	1	0	36-39°C	0	0	0	1	0	0	29	0	29	0	Normal value	0	2.24968	1.28212
466	C	55.3457	0	Female	Unscheduled surgery	Unscheduled death	0	0	0	0	0	0	0	1	1	1	0	0	0	0	0	1	1	1	1	0	36-39°C	0	0	0	0	1	0	2	1	29	0	Normal value	0	2.4484	1.05434
537	C	61.8015	0	Female	Medical	Unscheduled death	0	0	0	1	0	1	0	1	1	0	0	0	0	1	0	1	2	0	0	0	36-39°C	0	0	0	1	0	0	29	0	29	0	Low class	0	1.28039	1.07172
584	C	80.3806	1	Female	Unscheduled surgery	Unscheduled death	0	0	0	0	0	0	0	1	0	0	0	0	0	1	0	1	1	1	1	0	36-39°C	0	0	0	1	0	0	29	0	29	0	Subnormal class	0	1.65747	1.03809
599	C	76.2409	1	Female	Medical	Unscheduled death	1	0	0	0	0	0	0	1	0	0	1	0	0	0	0	0	0	1	0	0	36-39°C	1	0	0	0	0	0	10	0	10	1	Low class	0	1.29656	3.74951
533	C	18.1793	0	Male	Medical	Unscheduled death	0	0	0	0	0	0	0	1	1	0	0	0	0	1	0	1	0	1	1	0	36-39°C	0	0	1	0	0	0	3	1	29	0	Normal value	0	3.06621	1.09701
609	C	32.1396	0	Male	Medical	Death within 5 years	0	0	0	0	0	0	0	1	0	0	0	0	0	1	0	1	1	1	1	0	36-39°C	0	0	0	0	0	0	2	1	29	0	Very low class	0	3.15916	1.07119
2	D	71.0418	1	Male	Medical	Unscheduled death	0	0	0	1	1	0	0	0	0	0	1	0	1	0	0	0	0	0	1	0	36-39°C	0	0	0	0	0	0	9	1	29	0	Low class	0	4.14895	1.20622
1	D	57.6619	0	Male	Medical	Unscheduled death	1	0	1	0	0	0	0	1	0	0	0	1	1	1	1	1	2	1	1	0	36-39°C	0	1	0	0	0	0	18	0	18	1	Very low class	0	1.30347	1.83734
3	D	67.5811	0	Male	Unscheduled surgery	Unscheduled death	0	0	0	0	0	0	0	1	0	0	0	0	0	1	1	1	0	1	1	0	36-39°C	0	1	0	0	0	0	29	0	29	0	Low class	0	1.67688	1.1312
4	D	76.2409	1	Male	Medical	Unscheduled death	0	0	0	0	0	0	0	1	0	0	1	0	1	1	1	1	2	1	1	0	>39°C	1	0	0	0	0	0	5	1	29	0	Low class	0	1.28579	3.55234
5	D	59.9206	0	Female	Medical	Unscheduled death	0	0	0	0	0	0	0	0	0	0	0	0	1	0	0	0	0	0	0	0	36-39°C	0	0	0	0	0	1	29	0	29	0	Subnormal class	0	1.12968	1.05785
6	D	76.167	1	Male	Unscheduled surgery	Unscheduled death	0	0	1	0	0	0	0	1	0	0	0	0	1	1	1	1	2	1	1	0	36-39°C	0	1	0	0	0	0	3	1	24	1	Normal value	0	1.84386	7.08249
8	D	61.18	0	Male	Unscheduled surgery	Unscheduled death	0	0	0	0	0	0	0	0	0	0	0	1	1	1	0	0	0	0	0	0	36-39°C	0	0	0	1	0	0	29	0	29	0	Normal value	1	1.4147	1.01993
9	D	64.7118	0	Male	Medical	Unscheduled death	0	0	1	0	0	0	0	1	0	0	0	0	1	1	0	1	0	1	0	0	36-39°C	0	0	0	1	0	0	29	0	29	0	Low class	0	2.18194	1.19311
10	D	73.4237	1	Male	Unscheduled surgery	Unscheduled death	0	0	0	0	0	0	0	1	0	0	0	0	1	1	1	1	1	1	1	0	36-39°C	0	1	0	0	0	0	29	0	29	0	Normal value	0	1.8257	1.20735
12	D	23.1513	0	Female	Medical	Unscheduled death	0	0	0	0	0	0	0	0	0	1	0	0	1	1	1	0	0	0	0	0	36-39°C	0	0	0	0	0	1	29	0	29	0	Normal value	0	1.08283	1.05427
11	D	55.154	0	Female	Medical	Death within 5 years	1	0	0	0	0	0	0	1	1	0	1	1	1	1	1	1	2	1	1	0	>39°C	0	0	0	0	1	0	3	0	3	1	Low class	0	1.21034	1.16454
13	D	64.0684	0	Male	Medical	Unscheduled death	0	0	0	0	0	0	0	0	0	0	0	0	1	1	0	1	2	0	0	0	36-39°C	0	0	0	1	0	0	2	1	29	0	Subnormal class	0	2.37513	1.21078
14	D	78.924	1	Male	Medical	Unscheduled death	0	1	0	0	0	0	0	0	0	0	0	0	1	0	0	0	0	0	0	0	36-39°C	0	0	0	0	0	1	29	0	29	0	Normal value	1	1.24322	1.13033
15	D	36.1506	0	Male	Medical	Death within 5 years	0	0	0	0	0	0	0	1	1	0	0	0	1	1	0	1	0	1	1	0	36-39°C	0	0	0	0	0	1	8	1	29	0	Normal value	1	3.98543	1.34838
16	D	70.6092	1	Male	Medical	Unscheduled death	0	1	0	0	0	0	0	1	0	0	0	0	1	1	1	1	0	1	1	0	36-39°C	0	1	0	0	0	0	3	1	11	1	Low class	0	2.42059	2.63518
20	D	39.3539	0	Female	Medical	Unscheduled death	0	0	0	0	0	0	0	1	0	0	0	0	1	1	0	1	1	1	1	0	>39°C	0	0	0	0	0	0	29	0	29	0	Normal value	0	1.34272	1.20973
17	D	74.642	1	Female	Medical	Death within 5 years	0	0	0	0	0	0	0	1	0	0	1	0	1	1	1	1	2	1	1	0	>39°C	0	0	0	1	0	0	29	0	29	0	Very low class	0	2.1683	3.40681
18	D	45.6454	0	Male	Medical	Death within 1 year	0	0	0	0	0	0	0	1	0	0	0	0	1	0	0	1	2	1	1	0	36-39°C	1	0	0	0	0	0	2	1	9	1	Normal value	1	1.2648	1.39612
19	D	26.486	0	Male	Medical	Unscheduled death	0	0	0	0	0	0	0	1	0	0	1	0	1	1	0	1	0	1	0	0	36-39°C	0	0	0	0	1	0	1	1	29	0	Low class	0	1.69075	1.28125
21	D	72.063	1	Male	Medical	Death within 5 years	0	0	0	0	0	1	0	1	0	0	0	0	1	1	0	1	0	1	1	0	36-39°C	0	1	0	0	0	0	13	1	22	1	Very low class	0	2.53493	1.7824
7	D	84.167	1	Female	Medical	Unscheduled death	0	1	0	0	0	0	0	0	0	0	0	0	1	0	0	0	0	0	0	0	36-39°C	0	0	0	0	0	0	29	0	29	0	Low class	0	1.14741	1.1106
23	D	25.3443	0	Male	Medical	Unscheduled death	0	0	0	0	0	0	0	1	0	0	0	1	1	1	0	1	2	1	1	0	36-39°C	0	0	0	1	0	0	2	1	29	0	Subnormal class	0	1.44797	1.2817
25	D	20.2409	0	Male	Medical	Death within 5 years	0	1	0	0	0	0	0	1	0	0	0	0	1	1	0	1	1	1	1	0	36-39°C	1	0	0	0	0	0	8	1	15	1	Normal value	1	1.29484	5.44414
28	D	71.937	1	Female	Medical	Death within 5 years	0	0	0	0	0	0	0	1	1	0	0	0	1	1	1	1	1	1	1	0	>39°C	0	0	0	0	1	0	9	1	29	0	Low class	1	3.72559	2.1126
31	D	75.6331	1	Male	Medical	Unscheduled death	0	0	0	0	0	0	0	0	1	0	0	0	1	1	0	1	0	0	0	0	36-39°C	0	0	0	0	1	0	29	0	29	0	Subnormal class	0	1.22797	1.2196
30	D	35.4333	0	Male	Medical	Unscheduled death	0	0	0	0	0	0	0	0	1	0	0	0	1	1	0	1	0	0	0	0	36-39°C	0	0	0	0	1	0	5	1	29	0	Normal value	0	5.05197	1.0779
32	D	75.2964	1	Male	Medical	Unscheduled death	0	0	0	0	0	0	0	1	1	0	1	0	1	1	1	1	3	1	1	0	36-39°C	0	0	0	1	0	0	28	1	29	0	Low class	0	1.88457	5.88275
33	D	34.4394	0	Male	Medical	Unscheduled death	0	0	0	0	0	0	0	1	1	0	1	0	1	0	1	1	2	1	1	0	36-39°C	0	1	0	0	0	0	5	1	29	0	Low class	1	1.85935	2.25276
34	D	51.1622	0	Female	Medical	Unscheduled death	1	0	1	0	0	0	0	1	1	1	0	0	1	1	0	1	2	1	1	0	36-39°C	0	0	0	0	0	0	11	0	11	1	Normal value	0	1.09136	1.65004
36	D	54.3518	0	Male	Medical	Death within 1 year	0	1	0	0	0	0	0	1	1	0	0	0	1	1	0	1	0	1	0	0	36-39°C	0	0	0	1	0	0	6	0	6	1	Normal value	0	1.53893	1.41127
35	D	74.5298	1	Male	Medical	Death within 1 year	0	1	0	0	0	0	0	0	1	0	0	0	1	0	0	1	0	0	1	0	36-39°C	0	0	0	0	0	0	4	1	7	1	Low class	0	8.43434	1.69288
37	D	79.6961	1	Male	Medical	Death within 1 year	0	1	1	0	0	0	0	1	1	0	0	0	1	1	1	1	3	1	1	0	36-39°C	0	0	0	1	0	0	7	0	7	1	Low class	0	1.7138	1.11406
38	D	53.0486	0	Male	Unscheduled surgery	Death within 5 years	0	0	0	0	0	0	0	1	1	0	1	0	1	1	1	1	0	1	1	0	<36°C	0	1	0	0	0	0	10	1	13	1	Subnormal class	0	1.33785	1.64731
39	D	77.3388	1	Male	Medical	Death within 5 years	0	1	1	0	0	0	0	1	1	0	0	0	1	1	1	1	0	1	1	0	36-39°C	0	0	0	0	0	0	7	1	29	0	Low class	0	3.88606	1.71215
40	D	32.1752	0	Male	Medical	Death within 5 years	0	1	0	0	0	0	0	1	0	0	0	0	1	0	0	0	0	1	1	0	36-39°C	0	0	1	0	0	0	7	1	11	1	Subnormal class	0	1.60381	3.75247
43	D	35.3949	0	Female	Medical	Unscheduled death	0	0	0	0	0	0	0	0	0	0	0	0	1	1	0	1	0	0	0	0	36-39°C	0	0	0	0	1	0	29	0	29	0	Normal value	0	1.25931	1.04245
48	D	82.7461	1	Male	Medical	Death within 5 years	0	0	0	0	0	0	0	0	0	0	0	0	1	0	0	0	0	1	0	0	36-39°C	1	0	0	0	0	0	29	0	29	0	Normal value	0	2.76655	1.33936
50	D	50.8857	0	Male	Medical	Death within 5 years	0	0	0	0	0	0	0	1	1	1	0	0	1	1	1	1	3	1	1	0	36-39°C	0	0	0	0	0	1	29	0	29	0	Low class	0	1.52756	4.09712
27	D	56.9008	0	Male	Medical	Death within 1 year	0	0	0	0	0	0	0	0	1	0	0	0	1	0	0	1	2	1	1	0	36-39°C	0	0	0	0	1	0	2	0	2	1	Low class	1	1.85473	1.30018
54	D	73.6756	1	Male	Medical	Death within 1 year	0	0	0	0	0	0	0	1	1	0	0	0	0	1	0	1	0	1	1	0	36-39°C	0	0	0	0	1	0	2	0	2	1	Normal value	0	1.34723	1.2487
29	D	75.6961	1	Female	Medical	Death within 5 years	0	0	1	0	0	0	0	1	1	0	0	0	1	1	0	1	1	1	1	0	36-39°C	0	0	0	0	0	1	29	0	29	0	Low class	0	1.21726	1.55604
56	D	65.4018	0	Male	Medical	Unscheduled death	0	1	0	0	0	0	0	1	1	0	1	0	1	1	0	1	3	1	1	0	36-39°C	0	0	0	0	0	0	29	0	29	0	Low class	0	1.77215	4.20156
26	D	32.794	0	Female	Medical	Death within 1 year	0	0	0	0	0	0	0	1	1	0	0	0	1	0	0	1	0	1	1	0	36-39°C	0	0	1	0	0	0	7	0	7	1	Normal value	1	1.42837	1.39076
60	D	59.9754	0	Male	Medical	Unscheduled death	0	0	0	0	0	0	0	0	0	0	0	0	1	1	0	0	0	1	1	0	36-39°C	0	0	0	0	0	0	24	0	24	1	Subnormal class	0	1.28328	7.18158
61	D	67.0938	0	Male	Medical	Death within 5 years	0	1	1	0	0	0	0	1	1	0	0	0	1	1	1	1	2	1	1	0	36-39°C	0	1	0	0	0	0	29	0	29	0	Subnormal class	1	1.7696	2.0105
63	D	56.5558	0	Male	Medical	Death within 5 years	0	0	0	0	0	0	0	0	1	0	0	1	1	1	0	1	0	1	1	0	36-39°C	0	0	0	0	0	0	1	0	1	1	Very low class	0	1.29169	3.35712
65	D	62.9925	0	Male	Medical	Unscheduled death	0	0	0	0	0	0	0	1	1	0	0	0	0	1	1	1	0	1	1	0	36-39°C	0	0	0	0	0	0	6	1	29	0	Subnormal class	1	4.93764	1.66745
64	D	51.0308	0	Male	Medical	Unscheduled death	1	0	0	0	0	0	0	0	0	0	0	0	1	0	0	0	0	0	0	0	36-39°C	0	0	0	0	0	0	29	0	29	0	Normal value	0	1.05552	1.14972
22	D	24.2382	0	Male	Medical	Unscheduled death	0	0	0	0	0	0	0	0	1	0	0	0	1	1	0	1	2	0	0	0	36-39°C	0	0	0	0	0	0	29	0	29	0	Subnormal class	0	1.19571	1.10786
66	D	72.3176	1	Male	Medical	Death within 5 years	0	0	1	0	0	0	0	1	1	0	0	1	1	1	0	1	1	1	1	1	36-39°C	0	0	0	0	1	0	29	0	29	0	Low class	0	2.34765	2.27861
24	D	30.089	0	Female	Medical	Unscheduled death	0	0	0	0	0	0	0	0	0	0	0	0	0	1	0	0	0	0	0	0	36-39°C	0	0	0	0	0	1	29	0	29	0	Very low class	0	1.0727	1.02681
68	D	59.7098	0	Male	Scheduled surgery	Death within 5 years	0	0	1	0	0	0	0	0	0	0	0	0	1	1	0	0	0	0	0	0	36-39°C	0	0	0	0	0	1	29	0	29	0	Normal value	1	1.09551	1.01965
69	D	58.4394	0	Male	Medical	Death within 5 years	0	1	1	1	0	0	1	0	0	0	0	0	0	0	0	0	0	0	0	0	36-39°C	0	1	0	0	0	0	29	0	29	0	Low class	0	1.38248	1.01053
72	D	50.0808	0	Male	Medical	Death within 5 years	1	0	0	0	0	0	0	0	0	0	0	0	1	0	0	1	2	0	0	0	36-39°C	0	0	0	0	1	0	7	1	27	1	Subnormal class	1	4.28741	3.02351
71	D	42.4531	0	Male	Medical	Unscheduled death	0	0	0	0	0	0	0	1	0	0	0	0	1	1	1	1	0	1	1	0	36-39°C	0	0	0	0	0	0	29	0	29	0	Low class	1	1.50186	1.27508
74	D	71.9644	1	Male	Medical	Unscheduled death	0	0	1	0	0	0	0	0	0	0	0	0	1	0	1	0	0	0	0	0	36-39°C	0	0	0	0	0	0	29	0	29	0	Normal value	1	1.17987	1.06653
75	D	56.7173	0	Male	Medical	Death within 5 years	0	0	1	0	0	0	0	1	0	0	0	0	0	1	1	1	0	1	0	0	36-39°C	0	0	0	1	0	0	29	0	29	0	Subnormal class	1	1.99367	1.25186
80	D	75.7673	1	Male	Medical	Death within 5 years	0	0	1	0	0	0	0	1	0	0	0	0	1	1	1	1	0	1	1	0	36-39°C	0	0	0	0	0	0	5	1	8	1	Normal value	1	3.04848	3.2477
85	D	40.4326	0	Female	Medical	Unscheduled death	0	0	0	0	0	0	0	1	0	0	0	0	1	1	1	1	3	1	1	0	36-39°C	0	1	0	0	0	0	29	0	29	0	Normal value	0	1.59132	1.51125
86	D	47.3374	0	Female	Medical	Unscheduled death	0	0	0	0	0	0	0	0	1	0	0	0	1	1	0	1	0	0	0	0	36-39°C	0	0	0	0	1	0	29	0	29	0	Normal value	1	1.14957	1.08253
87	D	53.4949	0	Male	Medical	Death within 5 years	0	0	1	0	0	0	0	1	0	0	0	0	1	0	0	1	2	1	1	0	36-39°C	0	0	1	0	0	0	6	1	7	1	Low class	0	1.29941	2.17208
88	D	62.5079	0	Male	Scheduled surgery	Unscheduled death	0	0	0	0	0	0	0	0	0	0	0	0	1	1	0	1	1	0	0	0	36-39°C	0	0	0	0	0	1	29	0	29	0	Low class	0	1.15683	1.06083
94	D	81.3963	1	Male	Medical	Unscheduled death	0	1	0	0	0	0	0	0	0	0	0	0	1	0	0	0	0	0	0	0	36-39°C	0	0	0	0	0	0	29	0	29	0	Low class	0	1.24322	1.13211
91	D	60.0301	0	Male	Medical	Unscheduled death	0	0	0	0	0	0	0	0	0	0	0	0	1	1	0	0	0	0	0	0	36-39°C	0	0	0	0	0	0	29	0	29	0	Subnormal class	0	1.13673	1.07079
97	D	35.5866	0	Male	Medical	Unscheduled death	0	0	0	0	0	0	0	0	0	0	0	0	1	0	0	0	0	0	0	0	36-39°C	0	0	0	0	0	0	29	0	29	0	Normal value	0	1.21397	1.0377
98	D	78.486	1	Female	Medical	Unscheduled death	0	0	0	0	0	0	0	0	0	0	0	0	1	0	0	0	0	0	0	0	<36°C	0	0	0	0	0	1	10	1	29	0	Subnormal class	0	2.65478	1.41858
102	D	79.6496	1	Male	Medical	Death within 5 years	0	0	0	0	0	0	0	1	0	0	0	0	1	1	0	1	1	1	1	0	36-39°C	0	0	0	1	0	0	7	0	7	1	Low class	0	2.332	2.03357
104	D	42.8474	0	Male	Medical	Death within 5 years	0	1	0	0	0	0	1	0	0	0	1	0	1	1	0	0	0	1	1	0	36-39°C	0	1	0	0	0	0	29	0	29	0	Normal value	0	1.57899	1.15371
109	D	47.5236	0	Male	Medical	Unscheduled death	0	0	1	0	0	0	0	1	0	0	0	0	0	1	1	1	1	1	1	0	36-39°C	0	0	0	1	0	0	19	1	29	0	Very low class	0	1.9147	1.2316
111	D	27.1513	0	Female	Medical	Death within 5 years	0	0	0	0	0	0	0	1	1	0	0	1	1	1	1	1	1	1	1	0	>39°C	0	1	0	0	0	0	5	1	29	0	Very low class	0	4.76633	1.38401
115	D	59.7892	0	Male	Medical	Unscheduled death	0	0	0	0	0	0	0	1	1	0	1	0	1	1	1	1	0	1	1	0	36-39°C	0	0	0	0	0	0	29	0	29	0	Low class	1	1.36242	2.30323
116	D	60.4819	0	Male	Medical	Death within 5 years	0	0	1	0	0	0	0	1	1	0	0	0	1	1	1	1	0	1	1	0	36-39°C	0	0	0	0	1	0	13	0	13	1	Subnormal class	1	1.63912	3.33289
121	D	51.8029	0	Male	Medical	Unscheduled death	0	0	0	0	0	0	0	0	0	0	0	1	1	1	0	0	0	0	0	0	36-39°C	0	0	0	0	0	0	29	0	29	0	Normal value	0	1.15531	1.06271
123	D	56.5503	0	Male	Medical	Unscheduled death	0	0	0	0	0	0	0	0	1	0	0	0	1	0	0	1	1	0	1	0	36-39°C	0	0	0	0	0	0	1	1	1	1	Normal value	0	5.68588	6.06852
124	D	68.7885	1	Male	Medical	Death within 5 years	0	1	1	0	0	0	0	0	0	0	0	0	1	1	1	1	2	1	1	0	36-39°C	0	0	0	0	0	1	29	0	29	0	Subnormal class	1	1.76576	1.5367
127	D	69.4073	1	Male	Medical	Death within 5 years	0	0	0	1	0	1	1	0	0	0	1	0	1	0	0	0	0	0	0	0	36-39°C	0	0	0	0	0	1	16	1	29	0	Subnormal class	0	4.05984	1.11636
128	D	74.7981	1	Male	Scheduled surgery	Death within 5 years	0	1	0	0	0	0	0	1	1	0	0	0	1	1	0	1	0	1	1	1	36-39°C	0	0	1	0	0	0	12	0	12	1	Normal value	1	1.88117	1.60633
131	D	61.6126	0	Female	Medical	Death within 5 years	1	0	1	0	0	0	0	0	0	0	0	0	1	0	0	0	0	0	0	0	36-39°C	0	0	0	0	0	0	4	0	4	1	Subnormal class	1	1.03543	10.5205
133	D	61.7933	0	Male	Medical	Unscheduled death	1	0	0	0	0	0	0	0	0	1	0	0	1	1	0	0	0	0	0	0	36-39°C	0	1	0	0	0	0	5	0	5	1	Normal value	1	1.04809	3.65792
136	D	57.013	0	Female	Medical	Death within 5 years	0	0	0	0	0	0	0	1	0	0	0	0	1	1	0	1	0	1	1	0	36-39°C	0	0	0	0	0	1	2	1	29	0	Normal value	0	3.84133	1.32541
144	D	33.2868	0	Female	Medical	Death within 1 year	0	0	1	0	0	0	0	1	1	0	0	0	1	1	0	1	0	1	1	0	<36°C	0	0	0	0	1	0	4	1	4	1	Normal value	0	1.76337	1.37099
148	D	57.8782	0	Male	Medical	Death within 5 years	1	0	0	0	0	0	0	0	1	0	0	0	1	1	0	1	0	0	0	0	36-39°C	0	0	0	0	0	0	29	0	29	0	Low class	0	1.03216	1.46721
150	D	79.9316	1	Male	Scheduled surgery	Death within 1 year	0	1	1	0	0	0	0	1	1	0	0	0	1	1	0	1	3	1	1	0	36-39°C	0	1	0	0	0	0	29	0	29	0	Low class	0	1.29957	3.69509
149	D	69.7659	1	Male	Medical	Death within 5 years	0	1	0	0	0	0	0	0	1	0	0	0	1	1	0	1	1	0	0	0	36-39°C	0	0	0	0	0	0	29	0	29	0	Normal value	1	1.16323	1.34804
155	D	61.1335	0	Male	Medical	Death within 5 years	0	0	1	0	0	0	0	0	1	0	0	0	0	1	1	0	0	0	0	0	36-39°C	0	0	0	1	0	0	29	0	29	0	Low class	0	1.1421	1.09065
162	D	76.0438	1	Female	Medical	Death within 5 years	0	0	1	0	0	0	0	0	1	0	0	0	0	1	0	1	1	1	0	0	36-39°C	0	0	0	1	0	0	29	0	29	0	Very low class	0	1.31318	1.34106
161	D	85.8234	1	Female	Medical	Death within 5 years	0	0	1	0	0	0	0	1	1	0	0	0	1	1	1	1	1	1	1	0	36-39°C	0	0	0	0	0	1	29	0	29	0	Subnormal class	0	1.19771	1.91778
159	D	81.4292	1	Female	Medical	Death within 5 years	0	1	1	0	0	0	0	1	1	0	0	0	1	1	0	1	1	1	1	0	36-39°C	0	0	0	1	0	0	29	0	29	0	Very low class	0	1.57298	1.65954
163	D	74.2834	1	Male	Medical	Death within 5 years	0	0	1	0	0	0	0	1	1	0	0	0	1	1	0	1	1	1	1	0	36-39°C	0	0	0	0	1	0	29	0	29	0	Very low class	0	1.75163	1.65423
167	D	58.7981	0	Male	Medical	Death within 5 years	0	0	0	0	0	0	0	1	1	0	0	0	1	1	1	1	3	1	1	0	36-39°C	0	0	0	0	1	0	3	0	3	1	Subnormal class	1	2.00698	1.5271
166	D	82.5243	1	Male	Medical	Death within 5 years	0	1	1	0	0	0	0	1	1	0	0	0	1	1	0	1	2	1	1	0	36-39°C	0	0	0	1	0	0	29	0	29	0	Subnormal class	0	2.35686	2.18322
168	D	72.6735	1	Female	Medical	Death within 5 years	0	0	0	0	0	0	0	0	1	0	0	0	1	0	1	1	1	0	0	0	36-39°C	0	0	0	0	1	0	29	0	29	0	Low class	0	1.24005	1.34552
173	D	51.3429	0	Male	Medical	Death within 5 years	1	0	0	0	0	0	0	1	0	1	1	0	0	1	0	0	0	1	1	0	36-39°C	0	0	0	0	0	1	5	0	5	1	Subnormal class	0	1.12181	1.37376
175	D	59.2498	0	Female	Scheduled surgery	Death within 5 years	1	0	0	1	0	1	0	0	1	0	1	0	1	1	0	1	0	0	0	0	36-39°C	0	0	0	0	0	1	3	1	7	1	Very low class	0	51.2913	4.42464
180	D	75.9863	1	Male	Medical	Unscheduled death	0	0	0	0	0	0	0	0	1	0	1	0	1	0	0	1	0	1	0	0	36-39°C	0	0	0	0	0	1	29	0	29	0	Subnormal class	0	1.44138	2.04598
181	D	68.5585	1	Male	Medical	Death within 1 year	0	0	0	0	0	0	0	1	1	0	0	0	1	0	0	1	1	1	1	0	36-39°C	0	0	0	0	1	0	1	0	1	1	Normal value	1	1.71759	1.20875
182	D	49.2841	0	Female	Medical	Unscheduled death	0	0	0	0	0	0	0	0	1	0	0	0	1	0	0	1	0	0	0	0	36-39°C	0	0	0	1	0	0	29	0	29	0	Normal value	1	1.23926	1.08677
184	D	62.1136	0	Male	Medical	Death within 5 years	1	0	0	0	0	0	1	1	1	0	1	0	1	1	0	1	0	1	1	0	36-39°C	0	0	0	0	1	0	29	0	29	0	Low class	1	1.23293	2.88033
186	D	53.3908	0	Male	Medical	Unscheduled death	0	0	0	0	0	0	0	0	1	0	0	0	0	0	0	1	0	0	1	0	36-39°C	0	0	0	1	0	0	29	0	29	0	Subnormal class	0	1.34635	1.13378
192	D	68.742	1	Male	Medical	Death within 1 year	0	1	1	0	0	1	0	1	1	0	0	0	1	1	0	1	2	1	0	0	36-39°C	0	0	0	1	0	0	7	1	15	1	Very low class	1	2.22743	1.12941
196	D	56.4517	0	Male	Medical	Unscheduled death	0	0	0	0	0	0	0	0	1	0	0	0	1	0	0	1	0	0	0	0	36-39°C	0	0	0	0	0	0	29	0	29	0	Normal value	0	1.1842	1.13392
201	D	51.4908	0	Male	Medical	Unscheduled death	0	0	1	0	0	0	0	1	1	0	0	0	1	1	1	1	1	1	1	0	36-39°C	0	0	0	1	0	0	29	0	29	0	Subnormal class	0	1.71877	1.36656
203	D	32.9528	0	Female	Medical	Unscheduled death	0	0	0	0	0	0	0	1	1	0	0	0	1	1	0	1	2	1	1	0	>39°C	0	0	0	1	0	0	11	0	11	1	Very low class	0	1.60804	3.8952
198	D	67.2471	0	Male	Medical	Death within 5 years	0	0	0	0	0	0	0	1	1	0	1	0	1	1	0	1	0	1	1	0	36-39°C	0	0	0	0	0	0	3	1	6	1	Normal value	1	3.3845	1.6384
211	D	70.2478	1	Male	Medical	Death within 5 years	0	0	1	0	0	0	0	1	1	0	0	0	1	0	0	1	0	1	1	0	36-39°C	0	0	0	0	1	0	1	1	16	1	Normal value	0	1.98496	3.30563
213	D	45.922	0	Male	Medical	Unscheduled death	0	0	0	0	0	0	0	0	1	0	0	0	1	0	0	1	2	0	0	0	36-39°C	0	0	0	0	1	0	1	1	29	0	Normal value	0	2.55721	1.18864
215	D	74.36	1	Male	Medical	Death within 5 years	0	0	1	0	0	0	1	0	1	0	0	0	1	1	0	1	2	0	0	0	36-39°C	0	0	0	1	0	0	29	0	29	0	Subnormal class	1	1.41656	1.13823
217	D	34.2724	0	Female	Medical	Death within 5 years	0	0	0	0	0	0	0	1	1	0	0	0	1	1	1	1	3	1	1	0	36-39°C	0	0	0	0	1	0	13	1	15	1	Very low class	0	2.63859	2.27269
233	D	72.9938	1	Female	Medical	Death within 5 years	0	0	1	0	0	0	0	1	1	0	0	0	1	1	0	1	1	0	0	0	36-39°C	0	0	0	1	0	0	29	0	29	0	Low class	0	1.22474	1.21556
245	D	68.5229	1	Female	Medical	Death within 5 years	0	1	0	0	0	0	1	1	1	0	0	0	1	1	0	1	2	1	1	0	36-39°C	0	0	0	0	0	0	15	0	15	1	Normal value	0	1.39173	2.64567
269	D	50.5188	0	Male	Medical	Death within 5 years	0	0	0	0	0	0	0	1	1	1	1	1	1	1	1	1	0	1	1	0	36-39°C	0	0	0	0	0	0	6	0	6	1	Normal value	0	1.47618	1.37071
268	D	61.6619	0	Male	Medical	Death within 5 years	0	0	0	0	0	0	0	0	1	0	0	0	1	1	0	1	0	0	0	0	36-39°C	0	0	0	1	0	0	29	0	29	0	Normal value	1	1.26564	1.19312
